# Supplementary material for: A Putative C2H2 Transcription Factor CgTF6, Controlled by CgTF1, Negatively Regulates Chaetoglobosin A Biosynthesis in Chaetomium globosum
Source: Front Fungal Biol. 2021 Oct 15;2:756104. doi: 10.3389/ffunb.2021.756104 (PMC10512409; doi:10.3389/ffunb.2021.756104)
Supplement: Supplementary file 2 [file Data_Sheet_2.xlsx]

## Sheet: TF_KO-VS-WT.GeneDiffExp
Summary of all genes that have a difference expression between WT and △cgtf1 mutants. Data is obtained by RNA-seq profiling analyses. "WT" indicates the wild-type of Chaetomium globosum NK102. "TF_KO_1" indicates △cgtf1-10 strain. "TF_KO_2" indicates a parallel sample of △cgtf1-10 strain. "TF_KO_3" indicates △cgtf1-14 strain. WT_1, WT_2 and WT_3 indicate three parallel samples of WT.
gene_id	gene_length	fpkm_TF1_KO_1	fpkm_TF1_KO_2	fpkm_TF1_KO_3	fpkm_WT_1	fpkm_WT_2	fpkm_WT_3	average_fpkm_TF1_KO	average_fpkm_WT	diffexp_log2fc_WT-vs-TF1_KO	diffexp_degseq_qvalue_WT-vs-TF1_KO	diffexp_pvalue_WT-vs-TF1_KO	desc_phi	eggNOG.description	desc_kegg	desc_go	desc_nr
4386659	1697	2.09	1.03	1.32	3.93	4.71	5.14	1.48	4.593	-1.62913	6.62296e-24	5.68155e-24	NA	NA	NA	NA	XP_001219223.1|1.4e-299|hypothetical protein CHGG_00002 [Chaetomium globosum CBS 148.51]
4386660	6793	0.74	0.71	0.66	1.35	1.51	1.75	0.703	1.536	-1.1222	2.15774e-16	2.24458e-16	NA	Retrotransposon protein	K00869//mevalonate kinase [EC:2.7.1.36]+ko04146//Peroxisome+ko00900//Terpenoid backbone biosynthesis+ko01100//Metabolic pathways;K22686//pro-apoptotic serine protease NMA111 [EC:3.4.21.-];K11245//mating pheromone-induced death protein 2;K01183//chitinase [EC:3.2.1.14]+ko00520//Amino sugar and nucleotide sugar metabolism+ko01100//Metabolic pathways	GO:0044281//small molecule metabolic process;GO:1901360//organic cyclic compound metabolic process;GO:0071704//organic substance metabolic process;GO:1901564//organonitrogen compound metabolic process;GO:1901657//glycosyl compound metabolic process;GO:0006807//nitrogen compound metabolic process;GO:0006725//cellular aromatic compound metabolic process;GO:1901135//carbohydrate derivative metabolic…	XP_001219224.1|0.0e+00|hypothetical protein CHGG_00003 [Chaetomium globosum CBS 148.51]
4388265	1724	0	0.05	0	0.31	0.26	0.26	0.016	0.276	-4.00249	5.15204e-05	8.72797e-05	I1R980#PHI:2393#Related_to_O-methylsterigmatocystin_oxidoreductase#5518#Fusarium_graminearum#increased_virulence_(hypervirulence)	Cytochrome p450	K21293//cytochrome P450 family 619	GO:0016491//oxidoreductase activity;GO:0097159//organic cyclic compound binding;GO:0046914//transition metal ion binding;GO:0046906//tetrapyrrole binding;GO:0046872//metal ion binding;GO:0036094//small molecule binding;GO:0043167//ion binding;GO:0016705//oxidoreductase activity, acting on paired donors, with incorporation or reduction of molecular oxygen;GO:0000166//nucleotide binding;GO:0071949/…	XP_001219235.1|1.3e-291|hypothetical protein CHGG_00014 [Chaetomium globosum CBS 148.51]
4387585	1058	19.03	19.01	17.55	29.04	33.9	48.91	18.53	37.283	-1.00745	3.07399e-56	1.48432e-56	NA	Catalyzes the condensation of (S)-aspartate-beta- semialdehyde (S)-ASA and pyruvate to 4-hydroxy- tetrahydrodipicolinate (HTPA) (By similarity)	K18339//2-keto-3-deoxy-L-rhamnonate aldolase [EC:4.1.2.53]	GO:0003824//catalytic activity;GO:0016829//lyase activity;	XP_001219239.1|2.3e-189|hypothetical protein CHGG_00018 [Chaetomium globosum CBS 148.51]
4387586	828	36.36	32.61	27.69	20.33	14.6	12.68	32.22	15.87	1.02121	1.53889e-41	9.41906e-42	NA	Alpha beta hydrolase fold protein	NA	GO:0016021//integral component of membrane;GO:0031224//intrinsic component of membrane;GO:0044425//membrane part;GO:0016020//membrane;GO:0003824//catalytic activity;GO:0016787//hydrolase activity;	XP_001219240.1|5.5e-157|hypothetical protein CHGG_00019 [Chaetomium globosum CBS 148.51]
4387729	1164	5.09	5.98	6.67	0.17	0	0.09	5.913	0.086	6.11298	2.02294e-50	1.07345e-50	Q00298#PHI:69#CUTA#40559#Botrytis_cinerea#unaffected_pathogenicity	carbohydrate esterase family 5 protein	K05972//acetylxylan esterase [EC:3.1.1.72]	GO:0071704//organic substance metabolic process;GO:0005975//carbohydrate metabolic process;GO:0008152//metabolic process;GO:0044238//primary metabolic process;GO:0005576//extracellular region;GO:0016787//hydrolase activity;GO:0001871//pattern binding;GO:0003824//catalytic activity;GO:0005488//binding;GO:0030248//cellulose binding;GO:0030246//carbohydrate binding;GO:0030247//polysaccharide binding;	XP_001219245.1|2.6e-176|hypothetical protein CHGG_00024 [Chaetomium globosum CBS 148.51]
4387734	2249	0.48	0.69	0.44	0.56	0.81	1.9	0.536	1.09	-1.02042	9.34955e-05	0.000161086	NA	peptidase m28	K01264//aminopeptidase Y [EC:3.4.11.15]	GO:0008238//exopeptidase activity;GO:0043169//cation binding;GO:0005488//binding;GO:0016787//hydrolase activity;GO:0070011//peptidase activity, acting on L-amino acid peptides;GO:0004177//aminopeptidase activity;GO:0008233//peptidase activity;GO:0003824//catalytic activity;GO:0043167//ion binding;GO:0046872//metal ion binding;GO:0140096//catalytic activity, acting on a protein;	XP_001219250.1|0.0e+00|hypothetical protein CHGG_00029 [Chaetomium globosum CBS 148.51]
4388276	1292	0.06	0.12	0	0.61	0.31	0.18	0.06	0.366	-2.58746	0.000325391	0.000586436	NA	glycoside hydrolase family 93 protein	NA	GO:0003824//catalytic activity;GO:0016787//hydrolase activity;	XP_001219274.1|5.9e-248|hypothetical protein CHGG_00053 [Chaetomium globosum CBS 148.51]
4388278	2540	0.53	0.36	0.82	1.77	1.36	1.61	0.57	1.58	-1.47281	8.71654e-11	1.09976e-10	Q5GFD3#PHI:413#MPD1#13684#Parastagonospora_nodorum#unaffected_pathogenicity	oxidoreductase activity, acting on paired donors, with incorporation or reduction of molecular oxygen, NAD(P)H as one donor, and incorporation of one atom of oxygen	K00480//salicylate hydroxylase [EC:1.14.13.1]	GO:0048037//cofactor binding;GO:0071949//FAD binding;GO:0003824//catalytic activity;GO:0043167//ion binding;GO:0005488//binding;GO:0036094//small molecule binding;GO:0000166//nucleotide binding;GO:0050660//flavin adenine dinucleotide binding;GO:1901363//heterocyclic compound binding;GO:0097159//organic cyclic compound binding;GO:0050662//coenzyme binding;GO:0016829//lyase activity;GO:0043168//ani…	XP_001219276.1|0.0e+00|hypothetical protein CHGG_00055 [Chaetomium globosum CBS 148.51]
4388279	1538	0.62	0.54	0.36	3.48	2.43	3.25	0.506	3.053	-2.58746	2.63921e-16	2.75414e-16	NA	extradiol ring-cleavage dioxygenase class IIi protein subunit b	K19849//signaling mucin MSB2;K19851//flocculation protein FLO11	GO:0009987//cellular process;GO:0008152//metabolic process;GO:0006725//cellular aromatic compound metabolic process;GO:0044237//cellular metabolic process;GO:0005488//binding;GO:0008270//zinc ion binding;GO:0043167//ion binding;GO:0016701//oxidoreductase activity, acting on single donors with incorporation of molecular oxygen;GO:0003824//catalytic activity;GO:0016491//oxidoreductase activity;GO:0…	XP_001219277.1|1.9e-168|hypothetical protein CHGG_00056 [Chaetomium globosum CBS 148.51]
4386581	1051	23.36	20.66	9.49	0.75	1.26	0.76	17.836	0.923	4.27278	7.29726e-140	1.60063e-140	NA	NA	K19851//flocculation protein FLO11	NA	XP_001219287.1|2.3e-172|hypothetical protein CHGG_00066 [Chaetomium globosum CBS 148.51]
4387252	2227	0	0.15	0.39	0.27	0.7	0.59	0.18	0.52	-1.54112	9.26544e-05	0.000159497	NA	exodeoxyribonuclease v alpha	K15255//ATP-dependent DNA helicase PIF1 [EC:3.6.4.12]	GO:0046483//heterocycle metabolic process;GO:0009987//cellular process;GO:0016043//cellular component organization;GO:0044238//primary metabolic process;GO:0006950//response to stress;GO:0006725//cellular aromatic compound metabolic process;GO:0043170//macromolecule metabolic process;GO:0006139//nucleobase-containing compound metabolic process;GO:0033554//cellular response to stress;GO:0044237//c…	XP_001219292.1|0.0e+00|hypothetical protein CHGG_00071 [Chaetomium globosum CBS 148.51]
4387257	1802	3.34	4.24	5.33	1.6	1.97	1.56	4.303	1.71	1.33393	2.2996e-16	2.39422e-16	NA	NA	NA	GO:0071704//organic substance metabolic process;GO:0019222//regulation of metabolic process;GO:0050794//regulation of cellular process;GO:2000112//regulation of cellular macromolecule biosynthetic process;GO:0019219//regulation of nucleobase-containing compound metabolic process;GO:0006259//DNA metabolic process;GO:0006310//DNA recombination;GO:0031323//regulation of cellular metabolic process;GO…	XP_001219295.1|9.3e-285|hypothetical protein CHGG_00074 [Chaetomium globosum CBS 148.51]
4387620	900	1.01	1.19	0.68	1.95	5.2	9.74	0.96	5.63	-2.54439	1.8078e-29	1.37103e-29	I1RIQ3#PHI:1575#GzOB015#5518#Fusarium_graminearum#unaffected_pathogenicity	Glycosyl hydrolase family 61	K19356//lytic cellulose monooxygenase (C1-hydroxylating) [EC:1.14.99.54]	GO:0003824//catalytic activity;GO:0016491//oxidoreductase activity;GO:0004497//monooxygenase activity;	KPA37957.1|3.9e-124|endoglucanase [Fusarium langsethiae]
4388321	1365	108.33	100.36	82.15	41.26	36.94	33.29	96.946	37.163	1.38336	4.63003e-218	6.6778e-219	NA	Snare associated golgi protein	K05747//Wiskott-Aldrich syndrome protein+ko04144//Endocytosis+ko05132//Salmonella infection+ko05130//Pathogenic Escherichia coli infection+ko05131//Shigellosis+ko04810//Regulation of actin cytoskeleton+ko05100//Bacterial invasion of epithelial cells+ko04666//Fc gamma R-mediated phagocytosis+ko04530//Tight junction+ko05231//Choline metabolism in cancer+ko04520//Adherens junction+ko04062//Chemokine…	GO:0044425//membrane part;GO:0016021//integral component of membrane;GO:0031224//intrinsic component of membrane;GO:0016020//membrane;	XP_003653840.1|4.3e-78|hypothetical protein THITE_2116382 [Thielavia terrestris NRRL 8126]
4388053	603	3.61	2.6	1.82	7.62	6.89	13.94	2.676	9.483	-1.82308	5.70062e-22	5.13354e-22	NA	OsmC-like protein	K05747//Wiskott-Aldrich syndrome protein+ko04144//Endocytosis+ko05132//Salmonella infection+ko05130//Pathogenic Escherichia coli infection+ko05131//Shigellosis+ko04810//Regulation of actin cytoskeleton+ko05100//Bacterial invasion of epithelial cells+ko04666//Fc gamma R-mediated phagocytosis+ko04530//Tight junction+ko05231//Choline metabolism in cancer+ko04520//Adherens junction+ko04062//Chemokine…	GO:0003779//actin binding;GO:1901363//heterocyclic compound binding;GO:0008092//cytoskeletal protein binding;GO:0005515//protein binding;GO:0005488//binding;GO:0003743//translation initiation factor activity;GO:0005198//structural molecule activity;GO:0003723//RNA binding;GO:0097159//organic cyclic compound binding;GO:0008135//translation factor activity, RNA binding;GO:0003676//nucleic acid bind…	EUC57221.1|2.4e-16|WH1 domain protein [Rhizoctonia solani AG-3 Rhs1AP]
4387408	2167	0.09	0.09	0.4	0.53	0.31	0.67	0.193	0.503	-1.38952	0.000951487	0.00179201	NA	NA	NA	NA	XP_001219336.1|0.0e+00|predicted protein [Chaetomium globosum CBS 148.51]
4387811	1325	0.73	0.55	0.8	1.04	2.1	2.04	0.693	1.726	-1.30735	1.81635e-06	2.80962e-06	NA	NA	K01183//chitinase [EC:3.2.1.14]+ko00520//Amino sugar and nucleotide sugar metabolism+ko01100//Metabolic pathways	NA	XP_001219344.1|8.2e-242|predicted protein [Chaetomium globosum CBS 148.51]
4387954	1453	2.06	2.7	1.51	6.38	5.85	7.13	2.09	6.453	-1.62542	5.9405e-26	4.86941e-26	NA	NA	K03380//phenol 2-monooxygenase [EC:1.14.13.7]	GO:0016020//membrane;GO:0016021//integral component of membrane;GO:0031224//intrinsic component of membrane;GO:0044425//membrane part;	XP_001219352.1|2.2e-231|hypothetical protein CHGG_00131 [Chaetomium globosum CBS 148.51]
4387919	2049	0.98	1.53	1.13	3.74	2.23	3.48	1.213	3.15	-1.37545	1.20543e-17	1.20721e-17	NA	NA	NA	NA	XP_001219357.1|0.0e+00|hypothetical protein CHGG_00136 [Chaetomium globosum CBS 148.51]
4387920	1617	13.04	8.83	10	5.32	5.7	4.08	10.623	5.033	1.07843	1.04216e-24	8.79305e-25	NA	NA	NA	GO:0016021//integral component of membrane;GO:0031224//intrinsic component of membrane;GO:0016020//membrane;GO:0044425//membrane part;	XP_001219358.1|4.2e-252|predicted protein [Chaetomium globosum CBS 148.51]
4387866	1416	39.02	32.73	32.68	11.08	6.03	5.35	34.81	7.486	2.21599	1.1201e-234	1.50107e-235	Q5ZVD8#PHI:6520#LpdA#446#Legionella_pneumophila#effector_(plant_avirulence_determinant)	dihydrolipoyl dehydrogenase	K00382//dihydrolipoamide dehydrogenase [EC:1.8.1.4]+ko01200//Carbon metabolism+ko00010//Glycolysis / Gluconeogenesis+ko00640//Propanoate metabolism+ko00020//Citrate cycle (TCA cycle)+ko00280//Valine, leucine and isoleucine degradation+ko00260//Glycine, serine and threonine metabolism+ko00620//Pyruvate metabolism+ko01100//Metabolic pathways+ko00630//Glyoxylate and dicarboxylate metabolism;K05747//…	GO:0045454//cell redox homeostasis;GO:0065008//regulation of biological quality;GO:0050794//regulation of cellular process;GO:0065007//biological regulation;GO:0050789//regulation of biological process;GO:0042592//homeostatic process;GO:0019725//cellular homeostasis;GO:0009987//cellular process;GO:0005623//cell;GO:0050660//flavin adenine dinucleotide binding;GO:0050662//coenzyme binding;GO:003609…	KXX77420.1|8.1e-201|Leghemoglobin reductase [Madurella mycetomatis]
4387269	2181	4.93	4.19	5.34	2.38	1.38	1.29	4.82	1.683	1.51535	4.5967e-24	3.93088e-24	NA	permease	K16261//yeast amino acid transporter	GO:0031224//intrinsic component of membrane;GO:0044425//membrane part;GO:0016021//integral component of membrane;GO:0016020//membrane;GO:0022857//transmembrane transporter activity;GO:0005215//transporter activity;	XP_001219364.1|0.0e+00|hypothetical protein CHGG_00143 [Chaetomium globosum CBS 148.51]
4387270	1908	0.21	0.69	0.32	3.68	3.12	4.45	0.406	3.75	-3.21364	1.87943e-39	1.1814e-39	J9VQA5#PHI:2968#Hxs1#5207#Cryptococcus_neoformans#reduced_virulence	Transporter	K08139//MFS transporter, SP family, sugar:H+ symporter;K15196//transcription factor IIIB 90 kDa subunit	GO:0008643//carbohydrate transport;GO:0071702//organic substance transport;GO:0051179//localization;GO:0006810//transport;GO:0051234//establishment of localization;GO:0016021//integral component of membrane;GO:0044425//membrane part;GO:0016020//membrane;GO:0031224//intrinsic component of membrane;GO:0005215//transporter activity;GO:0022857//transmembrane transporter activity;	XP_001219365.1|6.6e-275|hypothetical protein CHGG_00144 [Chaetomium globosum CBS 148.51]
4387105	1266	2.35	1.45	1.12	0.2	0.33	0.4	1.64	0.31	2.41897	1.21652e-11	1.48882e-11	NA	NA	NA	NA	XP_001219372.1|2.9e-228|predicted protein [Chaetomium globosum CBS 148.51]
4387196	1546	20.72	17.35	13.46	7.73	8.98	8.33	17.176	8.346	1.04203	5.16516e-29	3.95295e-29	NA	o-methyltransferase	K05747//Wiskott-Aldrich syndrome protein+ko04144//Endocytosis+ko05132//Salmonella infection+ko05130//Pathogenic Escherichia coli infection+ko05131//Shigellosis+ko04810//Regulation of actin cytoskeleton+ko05100//Bacterial invasion of epithelial cells+ko04666//Fc gamma R-mediated phagocytosis+ko04530//Tight junction+ko05231//Choline metabolism in cancer+ko04520//Adherens junction+ko04062//Chemokine…	GO:0016021//integral component of membrane;GO:0016020//membrane;GO:0044425//membrane part;GO:0031224//intrinsic component of membrane;	ODV88840.1|1.1e-21|hypothetical protein CANCADRAFT_65537 [Tortispora caseinolytica NRRL Y-17796]
4387222	591	504.72	411.94	237.67	149.57	99.68	97.95	384.776	115.733	1.73337	0	0	NA	NA	K05747//Wiskott-Aldrich syndrome protein+ko04144//Endocytosis+ko05132//Salmonella infection+ko05130//Pathogenic Escherichia coli infection+ko05131//Shigellosis+ko04810//Regulation of actin cytoskeleton+ko05100//Bacterial invasion of epithelial cells+ko04666//Fc gamma R-mediated phagocytosis+ko04530//Tight junction+ko05231//Choline metabolism in cancer+ko04520//Adherens junction+ko04062//Chemokine…	GO:0050794//regulation of cellular process;GO:0050789//regulation of biological process;GO:0007155//cell adhesion;GO:0042221//response to chemical;GO:2000243//positive regulation of reproductive process;GO:0000752//agglutination involved in conjugation with cellular fusion;GO:0098630//aggregation of unicellular organisms;GO:0044764//multi-organism cellular process;GO:0019236//response to pheromon…	XP_017986259.1|7.2e-18|HBR362Cp [Eremothecium sinecaudum]
4387223	3001	2.03	2.21	1.26	0.71	1.01	0.87	1.833	0.863	1.09062	6.77357e-10	8.85961e-10	NA	Ankyrin Repeat	K19849//signaling mucin MSB2	GO:0071840//cellular component organization or biogenesis;GO:0016043//cellular component organization;GO:0009987//cellular process;GO:0044085//cellular component biogenesis;GO:0022607//cellular component assembly;GO:0070941//eisosome assembly;GO:0044464//cell part;GO:0005623//cell;GO:0032126//eisosome;	XP_001219383.1|0.0e+00|hypothetical protein CHGG_00162 [Chaetomium globosum CBS 148.51]
4387226	3109	0.5	0.44	0.3	0.94	1.16	0.86	0.413	0.986	-1.25403	5.0101e-07	7.49694e-07	NA	NA	K01183//chitinase [EC:3.2.1.14]+ko00520//Amino sugar and nucleotide sugar metabolism+ko01100//Metabolic pathways	GO:0070701//mucus layer;GO:0044424//intracellular part;GO:0005634//nucleus;GO:0005622//intracellular;GO:0005623//cell;GO:0043231//intracellular membrane-bounded organelle;GO:0043229//intracellular organelle;GO:0005576//extracellular region;GO:0043227//membrane-bounded organelle;GO:0044421//extracellular region part;GO:0044464//cell part;GO:0043226//organelle;GO:0003677//DNA binding;GO:0003676//nu…	XP_001219386.1|0.0e+00|predicted protein [Chaetomium globosum CBS 148.51]
4387855	1805	154.31	186.84	155.29	51.42	35.77	32.3	165.48	39.83	2.05358	0	0	NA	NA	K01181//endo-1,4-beta-xylanase [EC:3.2.1.8];K01183//chitinase [EC:3.2.1.14]+ko00520//Amino sugar and nucleotide sugar metabolism+ko01100//Metabolic pathways;K14306//nuclear pore complex protein Nup62+ko03013//RNA transport	NA	XP_001219387.1|3.5e-167|hypothetical protein CHGG_00166 [Chaetomium globosum CBS 148.51]
4387856	3129	6.87	2.4	7.4	13.84	16.24	15.56	5.556	15.213	-1.45232	1.41038e-111	3.82252e-112	NA	Conserved hypothetical, protein	NA	GO:0034641//cellular nitrogen compound metabolic process;GO:0090304//nucleic acid metabolic process;GO:0006259//DNA metabolic process;GO:1901360//organic cyclic compound metabolic process;GO:0006725//cellular aromatic compound metabolic process;GO:0046483//heterocycle metabolic process;GO:0043170//macromolecule metabolic process;GO:0009987//cellular process;GO:0015074//DNA integration;GO:0044260/…	XP_001219388.1|0.0e+00|hypothetical protein CHGG_00167 [Chaetomium globosum CBS 148.51]
4387857	479	458.88	568.3	500.75	154.09	103.96	85.52	509.31	114.523	2.15142	0	0	NA	domain protein	K01181//endo-1,4-beta-xylanase [EC:3.2.1.8]	NA	XP_001219389.1|2.1e-72|hypothetical protein CHGG_00168 [Chaetomium globosum CBS 148.51]
4387858	1148	0.77	0.78	0.08	1.47	1.09	2.49	0.543	1.683	-1.63254	7.62781e-07	1.15263e-06	F5HHD5#PHI:2266#Ptr2#13684#Parastagonospora_nodorum#unaffected_pathogenicity	transporter	K03305//proton-dependent oligopeptide transporter, POT family	GO:0005622//intracellular;GO:0044428//nuclear part;GO:0044425//membrane part;GO:0031974//membrane-enclosed lumen;GO:0032991//macromolecular complex;GO:0031981//nuclear lumen;GO:0043229//intracellular organelle;GO:0031224//intrinsic component of membrane;GO:0043233//organelle lumen;GO:0016021//integral component of membrane;GO:0043231//intracellular membrane-bounded organelle;GO:0044424//intracell…	XP_001219390.1|6.7e-186|hypothetical protein CHGG_00169 [Chaetomium globosum CBS 148.51]
4387610	1682	0.2	0.25	0.05	0.5	1.97	4.4	0.166	2.29	-3.76803	4.48901e-29	3.43144e-29	NA	NA	K01183//chitinase [EC:3.2.1.14]+ko00520//Amino sugar and nucleotide sugar metabolism+ko01100//Metabolic pathways;K19851//flocculation protein FLO11	GO:0031224//intrinsic component of membrane;GO:0070701//mucus layer;GO:0016020//membrane;GO:0016021//integral component of membrane;GO:0044425//membrane part;GO:0005576//extracellular region;GO:0044421//extracellular region part;	XP_001219395.1|8.9e-307|hypothetical protein CHGG_00174 [Chaetomium globosum CBS 148.51]
4387613	1637	0.27	0.27	0.18	0.62	0.98	1.25	0.24	0.95	-2.00249	5.10632e-05	8.63976e-05	NA	cysteine biosynthetic process from serine	K01738//cysteine synthase [EC:2.5.1.47]+ko01200//Carbon metabolism+ko01230//Biosynthesis of amino acids+ko00920//Sulfur metabolism+ko01100//Metabolic pathways+ko00270//Cysteine and methionine metabolism;K05747//Wiskott-Aldrich syndrome protein+ko04144//Endocytosis+ko05132//Salmonella infection+ko05130//Pathogenic Escherichia coli infection+ko05131//Shigellosis+ko04810//Regulation of actin cytoske…	NA	XP_001219398.1|5.5e-168|hypothetical protein CHGG_00177 [Chaetomium globosum CBS 148.51]
4386621	2091	1.42	1.25	1.29	2.85	2.29	3.12	1.32	2.753	-1.05983	3.94499e-11	4.92285e-11	I1RF57#PHI:1972#GzZC287#5518#Fusarium_graminearum#unaffected_pathogenicity	Fungal Zn(2)-Cys(6) binuclear cluster domain	K11230//mitogen-activated protein kinase kinase kinase [EC:2.7.11.25];K09241//transcriptional regulatory protein GAL4	GO:0044249//cellular biosynthetic process;GO:0009987//cellular process;GO:0034654//nucleobase-containing compound biosynthetic process;GO:1901360//organic cyclic compound metabolic process;GO:0009058//biosynthetic process;GO:0006807//nitrogen compound metabolic process;GO:0019438//aromatic compound biosynthetic process;GO:0008152//metabolic process;GO:0034641//cellular nitrogen compound metabolic…	XP_001219404.1|0.0e+00|hypothetical protein CHGG_00183 [Chaetomium globosum CBS 148.51]
4387597	705	4.29	3.76	6.74	10.96	14.03	23.04	4.93	16.01	-1.69736	3.45968e-38	2.21943e-38	NA	--	NA	GO:0044238//primary metabolic process;GO:0043170//macromolecule metabolic process;GO:0006259//DNA metabolic process;GO:0006807//nitrogen compound metabolic process;GO:0071704//organic substance metabolic process;GO:0046483//heterocycle metabolic process;GO:0006974//cellular response to DNA damage stimulus;GO:0034641//cellular nitrogen compound metabolic process;GO:0065007//biological regulation;G…	XP_001227697.1|7.8e-136|hypothetical protein CHGG_09770 [Chaetomium globosum CBS 148.51]
4387601	2841	0.15	0.26	0.04	0.23	0.8	0.68	0.15	0.57	-1.90938	4.07495e-06	6.4429e-06	NA	NA	NA	NA	XP_001219415.1|0.0e+00|predicted protein [Chaetomium globosum CBS 148.51]
4387496	1874	19.25	21.31	17.87	9.73	7.11	5.78	19.476	7.54	1.36812	2.87255e-81	1.03403e-81	NA	Component of the ubiquinol-cytochrome c reductase complex (complex III or cytochrome b-c1 complex), which is a respiratory chain that generates an electrochemical potential coupled to ATP synthesis (By similarity)	K05747//Wiskott-Aldrich syndrome protein+ko04144//Endocytosis+ko05132//Salmonella infection+ko05130//Pathogenic Escherichia coli infection+ko05131//Shigellosis+ko04810//Regulation of actin cytoskeleton+ko05100//Bacterial invasion of epithelial cells+ko04666//Fc gamma R-mediated phagocytosis+ko04530//Tight junction+ko05231//Choline metabolism in cancer+ko04520//Adherens junction+ko04062//Chemokine…	GO:0044424//intracellular part;GO:0044464//cell part;GO:0005622//intracellular;GO:0005737//cytoplasm;GO:0005623//cell;GO:0003824//catalytic activity;GO:0051537//2 iron, 2 sulfur cluster binding;GO:0048037//cofactor binding;GO:0051540//metal cluster binding;GO:0051536//iron-sulfur cluster binding;GO:0005488//binding;GO:0016491//oxidoreductase activity;	XP_001219417.1|0.0e+00|hypothetical protein CHGG_00196 [Chaetomium globosum CBS 148.51]
4387735	2855	0.54	0.82	0.24	0.7	1.33	1.38	0.533	1.136	-1.08789	2.28489e-05	3.77742e-05	NA	NA	NA	NA	XP_001219423.1|0.0e+00|hypothetical protein CHGG_00202 [Chaetomium globosum CBS 148.51]
4387740	1981	0.79	0.76	0.72	2.11	0.79	2.07	0.756	1.656	-1.13765	3.02958e-07	4.47783e-07	NA	--	NA	GO:0010556//regulation of macromolecule biosynthetic process;GO:0050789//regulation of biological process;GO:0065007//biological regulation;GO:0051171//regulation of nitrogen compound metabolic process;GO:0031326//regulation of cellular biosynthetic process;GO:0006355//regulation of transcription, DNA-templated;GO:0009889//regulation of biosynthetic process;GO:1903506//regulation of nucleic acid-…	XP_001219428.1|0.0e+00|hypothetical protein CHGG_00207 [Chaetomium globosum CBS 148.51]
4387234	4743	0.74	0.76	1.42	0.73	0.04	0.5	0.973	0.423	1.19385	1.25766e-09	1.66273e-09	NA	Retrotransposon protein	K00869//mevalonate kinase [EC:2.7.1.36]+ko04146//Peroxisome+ko00900//Terpenoid backbone biosynthesis+ko01100//Metabolic pathways;K22686//pro-apoptotic serine protease NMA111 [EC:3.4.21.-];K07374//tubulin alpha+ko04145//Phagosome+ko05130//Pathogenic Escherichia coli infection+ko04210//Apoptosis+ko04540//Gap junction+ko04530//Tight junction;K00953//FAD synthetase [EC:2.7.7.2]+ko00740//Riboflavin me…	GO:0016740//transferase activity;GO:0004518//nuclease activity;GO:0034061//DNA polymerase activity;GO:1901363//heterocyclic compound binding;GO:0004519//endonuclease activity;GO:0005488//binding;GO:0004521//endoribonuclease activity;GO:0016772//transferase activity, transferring phosphorus-containing groups;GO:0016788//hydrolase activity, acting on ester bonds;GO:0043167//ion binding;GO:0097159//…	XP_001219440.1|0.0e+00|hypothetical protein CHGG_00219 [Chaetomium globosum CBS 148.51]
4388240	3007	6.97	7.38	1.7	12.06	30.04	40.64	5.35	27.58	-2.36204	0	0	NA	Glycoside hydrolase family 55	K01210//glucan 1,3-beta-glucosidase [EC:3.2.1.58];K19851//flocculation protein FLO11	GO:0016787//hydrolase activity;GO:0003824//catalytic activity;	XP_001219445.1|0.0e+00|hypothetical protein CHGG_00224 [Chaetomium globosum CBS 148.51]
4388257	708	13.38	12.27	10.4	25.27	32.77	38.02	12.016	32.02	-1.4126	1.05455e-57	4.96211e-58	NA	NA	K11159//carotenoid cleavage dioxygenase	NA	XP_001219450.1|4.6e-144|hypothetical protein CHGG_00229 [Chaetomium globosum CBS 148.51]
4388258	1843	0.13	0.21	0.25	0.96	0.93	0.59	0.196	0.826	-2.07778	3.36743e-08	4.77381e-08	NA	dioxygenase	K11159//carotenoid cleavage dioxygenase	GO:0043167//ion binding;GO:0016701//oxidoreductase activity, acting on single donors with incorporation of molecular oxygen;GO:0016702//oxidoreductase activity, acting on single donors with incorporation of molecular oxygen, incorporation of two atoms of oxygen;GO:0051213//dioxygenase activity;GO:0005488//binding;GO:0016491//oxidoreductase activity;GO:0003824//catalytic activity;GO:0043169//catio…	XP_001219451.1|0.0e+00|hypothetical protein CHGG_00230 [Chaetomium globosum CBS 148.51]
4388260	2219	0.85	0.69	0.45	1.26	1.43	1.84	0.663	1.51	-1.1822	4.35599e-07	6.49067e-07	NA	ATPase family associated with various cellular activities (AAA)	NA	GO:0005488//binding;GO:0000166//nucleotide binding;GO:0032555//purine ribonucleotide binding;GO:0017076//purine nucleotide binding;GO:0030554//adenyl nucleotide binding;GO:1901363//heterocyclic compound binding;GO:0032559//adenyl ribonucleotide binding;GO:0036094//small molecule binding;GO:0097159//organic cyclic compound binding;GO:0005524//ATP binding;GO:0043167//ion binding;GO:0035639//purine …	XP_001219453.1|0.0e+00|hypothetical protein CHGG_00232 [Chaetomium globosum CBS 148.51]
4388262	565	35.9	36.86	63.82	24.06	21.78	18.69	45.526	21.51	1.08058	3.4762e-27	2.77213e-27	NA	--	NA	GO:0044238//primary metabolic process;GO:0043170//macromolecule metabolic process;GO:0009057//macromolecule catabolic process;GO:0000272//polysaccharide catabolic process;GO:0071704//organic substance metabolic process;GO:1901575//organic substance catabolic process;GO:0005975//carbohydrate metabolic process;GO:0008152//metabolic process;GO:0016052//carbohydrate catabolic process;GO:0005976//poly…	XP_001219455.1|1.8e-59|predicted protein [Chaetomium globosum CBS 148.51]
4387178	1170	1.11	0.77	0.84	0.35	0.28	0.21	0.906	0.28	1.69795	6.36614e-05	0.000108498	NA	Fungal Zn(2)-Cys(6) binuclear cluster domain	NA	GO:0005634//nucleus;GO:0044424//intracellular part;GO:0043231//intracellular membrane-bounded organelle;GO:0043226//organelle;GO:0005623//cell;GO:0044464//cell part;GO:0005622//intracellular;GO:0043227//membrane-bounded organelle;GO:0043229//intracellular organelle;GO:0140110//transcription regulator activity;GO:0000981//RNA polymerase II transcription factor activity, sequence-specific DNA bindi…	XP_001219463.1|4.8e-209|predicted protein [Chaetomium globosum CBS 148.51]
4388034	1262	1.21	2.75	2.24	0.3	0.31	0.1	2.066	0.236	3.12089	2.97847e-12	3.5664e-12	NA	--	NA	NA	XP_001219473.1|9.6e-140|predicted protein [Chaetomium globosum CBS 148.51]
4388157	1073	98.78	87.12	107.5	46.1	39.36	37.26	97.8	40.906	1.25731	8.16257e-187	1.37594e-187	NA	NA	NA	NA	XP_001219475.1|2.6e-176|predicted protein [Chaetomium globosum CBS 148.51]
4388159	702	0.44	0.77	0.22	1.32	1.22	2.11	0.476	1.55	-1.69437	3.55689e-05	5.96045e-05	NA	NA	K01183//chitinase [EC:3.2.1.14]+ko00520//Amino sugar and nucleotide sugar metabolism+ko01100//Metabolic pathways;K19849//signaling mucin MSB2;K05747//Wiskott-Aldrich syndrome protein+ko04144//Endocytosis+ko05132//Salmonella infection+ko05130//Pathogenic Escherichia coli infection+ko05131//Shigellosis+ko04810//Regulation of actin cytoskeleton+ko05100//Bacterial invasion of epithelial cells+ko04666…	NA	XP_001219477.1|5.9e-136|predicted protein [Chaetomium globosum CBS 148.51]
4388287	1718	0.12	0.54	0.18	0.83	0.78	0.6	0.28	0.736	-1.40459	0.000554502	0.00102234	NA	--	K05747//Wiskott-Aldrich syndrome protein+ko04144//Endocytosis+ko05132//Salmonella infection+ko05130//Pathogenic Escherichia coli infection+ko05131//Shigellosis+ko04810//Regulation of actin cytoskeleton+ko05100//Bacterial invasion of epithelial cells+ko04666//Fc gamma R-mediated phagocytosis+ko04530//Tight junction+ko05231//Choline metabolism in cancer+ko04520//Adherens junction+ko04062//Chemokine…	GO:0005576//extracellular region;	XP_001219492.1|3.7e-253|predicted protein [Chaetomium globosum CBS 148.51]
4387334	840	0.9	0.45	0.45	2.81	1.92	2.61	0.6	2.446	-2.02486	1.259e-08	1.74131e-08	NA	NA	K19475//WAS/WASL-interacting protein+ko04144//Endocytosis	GO:0016020//membrane;GO:0016021//integral component of membrane;GO:0044425//membrane part;GO:0031224//intrinsic component of membrane;	XP_001219497.1|1.3e-132|hypothetical protein CHGG_00276 [Chaetomium globosum CBS 148.51]
4388340	2402	0.3	0.34	0.27	0.88	0.58	0.65	0.303	0.703	-1.2018	9.54226e-05	0.000164721	NA	NA	K05747//Wiskott-Aldrich syndrome protein+ko04144//Endocytosis+ko05132//Salmonella infection+ko05130//Pathogenic Escherichia coli infection+ko05131//Shigellosis+ko04810//Regulation of actin cytoskeleton+ko05100//Bacterial invasion of epithelial cells+ko04666//Fc gamma R-mediated phagocytosis+ko04530//Tight junction+ko05231//Choline metabolism in cancer+ko04520//Adherens junction+ko04062//Chemokine…	GO:0031224//intrinsic component of membrane;GO:0016021//integral component of membrane;GO:0044425//membrane part;GO:0016020//membrane;GO:1901265//nucleoside phosphate binding;GO:0036094//small molecule binding;GO:0017076//purine nucleotide binding;GO:0016772//transferase activity, transferring phosphorus-containing groups;GO:0043168//anion binding;GO:0043167//ion binding;GO:0003824//catalytic act…	XP_001219509.1|0.0e+00|hypothetical protein CHGG_00288 [Chaetomium globosum CBS 148.51]
4388342	1115	122.65	118	119.95	43.46	44.31	37.24	120.2	41.67	1.52834	0	0	Q8NJQ2#PHI:2839#RED1#5016#Cochliobolus_heterostrophus#reduced_virulence	alcohol dehydrogenase	K07119//uncharacterized protein	GO:0003824//catalytic activity;GO:0016491//oxidoreductase activity;	XP_001219511.1|7.4e-199|hypothetical protein CHGG_00290 [Chaetomium globosum CBS 148.51]
4386656	1176	3.71	4.18	4.09	1.86	1.6	1.16	3.993	1.54	1.37388	5.45671e-10	7.10441e-10	NA	Calcium-binding peroxygenase involved in the degradation of storage lipid in oil bodies. May be involved in the interaction between oil bodies and vacuoles during seed germination and in the oxylipin signaling pathways and plant defense responses. Can catalyze sulfoxidation of thiobenzamide, hydroxylation of aniline	NA	GO:0044425//membrane part;GO:0031224//intrinsic component of membrane;GO:0016021//integral component of membrane;GO:0016020//membrane;GO:0043167//ion binding;GO:0043169//cation binding;GO:0005509//calcium ion binding;GO:0005488//binding;GO:0046872//metal ion binding;	XP_001219524.1|2.4e-171|hypothetical protein CHGG_00303 [Chaetomium globosum CBS 148.51]
4387122	1431	3.35	2.74	2.27	5.4	9.02	14.82	2.786	9.746	-1.80335	4.51912e-52	2.3342e-52	NA	ADP-ribosylglycohydrolase	K19475//WAS/WASL-interacting protein+ko04144//Endocytosis	GO:0016787//hydrolase activity;GO:0003824//catalytic activity;	XP_001219533.1|6.8e-280|hypothetical protein CHGG_00312 [Chaetomium globosum CBS 148.51]
4386998	427	0.29	0	0.3	1.47	1.48	2.08	0.196	1.676	-3.08996	0.000145936	0.000255119	NA	--	NA	NA	XP_001219536.1|1.9e-48|predicted protein [Chaetomium globosum CBS 148.51]
4387000	412	15.04	12.97	13.94	7.11	4.25	2.6	13.983	4.653	1.58547	2.06009e-13	2.35965e-13	NA	--	NA	NA	XP_001219538.1|4.2e-54|predicted protein [Chaetomium globosum CBS 148.51]
4387003	987	23.23	22.01	13.18	48.23	120.69	195.21	19.473	121.376	-2.63649	0	0	G4N3U4#PHI:5188#MoHPX1#318829#Magnaporthe_oryzae#reduced_virulence	Peroxidase, family 2	K21820//unspecific peroxygenase [EC:1.11.2.1]	GO:0004601//peroxidase activity;GO:0016209//antioxidant activity;GO:0003824//catalytic activity;GO:0016491//oxidoreductase activity;GO:0016684//oxidoreductase activity, acting on peroxide as acceptor;	XP_001219540.1|2.8e-130|hypothetical protein CHGG_00319 [Chaetomium globosum CBS 148.51]
4388208	1155	18.77	18.09	4.32	4.7	3.34	3.35	13.726	3.796	1.85406	1.67338e-49	9.00027e-50	I1S3J7#PHI:1424#GzC2H092#5518#Fusarium_graminearum#unaffected_pathogenicity	--	NA	GO:0007017//microtubule-based process;GO:0006928//movement of cell or subcellular component;GO:0007018//microtubule-based movement;GO:0009987//cellular process;GO:0003777//microtubule motor activity;GO:0003774//motor activity;GO:0016787//hydrolase activity;GO:0016462//pyrophosphatase activity;GO:0016818//hydrolase activity, acting on acid anhydrides, in phosphorus-containing anhydrides;GO:0003824…	XP_001219542.1|6.2e-181|hypothetical protein CHGG_00321 [Chaetomium globosum CBS 148.51]
4387703	840	59.81	75.69	84.75	29.13	36.18	36.37	73.416	33.893	1.11528	8.15093e-108	2.28261e-108	NA	NA	K19475//WAS/WASL-interacting protein+ko04144//Endocytosis	GO:0050896//response to stimulus;GO:0050789//regulation of biological process;GO:0023052//signaling;GO:0051716//cellular response to stimulus;GO:0007154//cell communication;GO:0009987//cellular process;GO:0065007//biological regulation;GO:0007165//signal transduction;GO:0050794//regulation of cellular process;GO:0016020//membrane;GO:0016740//transferase activity;GO:0016301//kinase activity;GO:000…	XP_001219560.1|2.5e-165|predicted protein [Chaetomium globosum CBS 148.51]
4387874	1554	64.68	58.2	30.29	15.62	12.08	11.09	51.056	12.93	1.98211	0	0	NA	NA	K17095//annexin A7/11;K03126//transcription initiation factor TFIID subunit 12+ko03022//Basal transcription factors;K20046//actin cytoskeleton-regulatory complex protein SLA1;K22485//protein TBF1	GO:0031224//intrinsic component of membrane;GO:0016020//membrane;GO:0044425//membrane part;GO:0016021//integral component of membrane;	XP_001219566.1|0.0e+00|predicted protein [Chaetomium globosum CBS 148.51]
4387878	973	0	0	0	0.46	0.28	0.19	0	0.31	-4.32442	0.000816452	0.00152738	P30599#PHI:1109#chs2#5270#Ustilago_maydis#reduced_virulence	Glycosyl transferase, family 2	K00698//chitin synthase [EC:2.4.1.16]+ko00520//Amino sugar and nucleotide sugar metabolism	GO:0006040//amino sugar metabolic process;GO:0006030//chitin metabolic process;GO:0043170//macromolecule metabolic process;GO:0008152//metabolic process;GO:1901071//glucosamine-containing compound metabolic process;GO:0006807//nitrogen compound metabolic process;GO:0009058//biosynthetic process;GO:1901073//glucosamine-containing compound biosynthetic process;GO:0046349//amino sugar biosynthetic p…	XP_001219570.1|5.3e-160|hypothetical protein CHGG_00349 [Chaetomium globosum CBS 148.51]
4387839	915	0	0	0	0.14	1.85	3.7	0	1.896	-6.32442	4.44414e-11	5.55507e-11	NA	NA	NA	GO:0044425//membrane part;GO:0031224//intrinsic component of membrane;GO:0016020//membrane;GO:0016021//integral component of membrane;	XP_001219571.1|3.2e-100|predicted protein [Chaetomium globosum CBS 148.51]
4387841	2007	1.52	1.89	1.99	4.01	4.18	3.53	1.8	3.906	-1.12006	5.71098e-12	6.89491e-12	G4NGA7#PHI:2032#VTL1#318829#Magnaporthe_oryzae#unaffected_pathogenicity	Carboxylesterase	K01049//acetylcholinesterase [EC:3.1.1.7]+ko04725//Cholinergic synapse+ko00564//Glycerophospholipid metabolism;K01845//glutamate-1-semialdehyde 2,1-aminomutase [EC:5.4.3.8]+ko00860//Porphyrin and chlorophyll metabolism+ko01100//Metabolic pathways;K03927//carboxylesterase 2 [EC:3.1.1.1 3.1.1.84 3.1.1.56]+ko00983//Drug metabolism - other enzymes	GO:0003824//catalytic activity;GO:0016787//hydrolase activity;	XP_001219573.1|6.3e-297|hypothetical protein CHGG_00352 [Chaetomium globosum CBS 148.51]
4387828	807	0.95	0.38	0.29	10.06	5.64	15.04	0.54	10.246	-4.24595	2.92504e-71	1.17157e-71	F9XQ56#PHI:2442#MgNLP#1047171#Zymoseptoria_tritici#unaffected_pathogenicity	Secreted protein	K05349//beta-glucosidase [EC:3.2.1.21]+ko00500//Starch and sucrose metabolism+ko01100//Metabolic pathways;K01183//chitinase [EC:3.2.1.14]+ko00520//Amino sugar and nucleotide sugar metabolism+ko01100//Metabolic pathways	NA	XP_003653997.1|6.4e-126|hypothetical protein THITE_2170564 [Thielavia terrestris NRRL 8126]
4387838	4826	6.38	7.56	5.07	11.22	13.32	14.59	6.336	13.043	-1.04075	4.5741e-101	1.35104e-101	NA	and Sec7 domain	K12494//PH and SEC7 domain-containing protein+ko04144//Endocytosis	GO:0051056//regulation of small GTPase mediated signal transduction;GO:0048583//regulation of response to stimulus;GO:0065007//biological regulation;GO:0023051//regulation of signaling;GO:1902531//regulation of intracellular signal transduction;GO:0010646//regulation of cell communication;GO:0046578//regulation of Ras protein signal transduction;GO:0032012//regulation of ARF protein signal transd…	XP_001219592.1|0.0e+00|hypothetical protein CHGG_00371 [Chaetomium globosum CBS 148.51]
4387310	1254	150.87	136.81	83.11	46.32	55.8	53.7	123.596	51.94	1.25213	0	0	NA	NA	K05747//Wiskott-Aldrich syndrome protein+ko04144//Endocytosis+ko05132//Salmonella infection+ko05130//Pathogenic Escherichia coli infection+ko05131//Shigellosis+ko04810//Regulation of actin cytoskeleton+ko05100//Bacterial invasion of epithelial cells+ko04666//Fc gamma R-mediated phagocytosis+ko04530//Tight junction+ko05231//Choline metabolism in cancer+ko04520//Adherens junction+ko04062//Chemokine…	NA	XP_001219615.1|4.0e-252|hypothetical protein CHGG_00394 [Chaetomium globosum CBS 148.51]
4387790	501	2.19	1.03	0.59	0	0	0	1.27	0	5.59026	2.23612e-07	3.28156e-07	NA	Retrotransposon protein	NA	NA	XP_001219697.1|1.4e-91|hypothetical protein CHGG_00476 [Chaetomium globosum CBS 148.51]
4387441	730	8.32	9.25	9.16	19.04	17.82	18.33	8.91	18.396	-1.04624	3.18947e-19	3.07345e-19	NA	NA	K06125//4-hydroxybenzoate polyprenyltransferase [EC:2.5.1.39]+ko00130//Ubiquinone and other terpenoid-quinone biosynthesis+ko01100//Metabolic pathways	GO:0005488//binding;GO:0003677//DNA binding;GO:0003676//nucleic acid binding;GO:1901363//heterocyclic compound binding;GO:0097159//organic cyclic compound binding;	XP_001219704.1|5.8e-119|hypothetical protein CHGG_00483 [Chaetomium globosum CBS 148.51]
4387921	1966	11.22	9.68	4.73	24.08	18.89	21.13	8.543	21.366	-1.32196	3.40595e-86	1.16361e-86	G4MM49#PHI:5634#FZC39#318829#Magnaporthe_oryzae#unaffected_pathogenicity	NA	NA	GO:0043226//organelle;GO:0043229//intracellular organelle;GO:0043227//membrane-bounded organelle;GO:0044464//cell part;GO:0005634//nucleus;GO:0005623//cell;GO:0005622//intracellular;GO:0044424//intracellular part;GO:0043231//intracellular membrane-bounded organelle;GO:0008270//zinc ion binding;GO:0046872//metal ion binding;GO:0046914//transition metal ion binding;GO:0043167//ion binding;GO:000098…	XP_001219717.1|0.0e+00|hypothetical protein CHGG_00496 [Chaetomium globosum CBS 148.51]
4387923	2017	89.67	87.62	67.29	32.97	39.61	38.11	81.526	36.896	1.14482	1.62365e-283	1.83438e-284	NA	Patatin-like phospholipase	K00600//glycine hydroxymethyltransferase [EC:2.1.2.1]+ko00670//One carbon pool by folate+ko01200//Carbon metabolism+ko01523//Antifolate resistance+ko01230//Biosynthesis of amino acids+ko00260//Glycine, serine and threonine metabolism+ko01100//Metabolic pathways+ko00630//Glyoxylate and dicarboxylate metabolism;K16815//calcium-independent phospholipase A2-gamma	GO:0044238//primary metabolic process;GO:0006629//lipid metabolic process;GO:0071704//organic substance metabolic process;GO:0008152//metabolic process;	XP_001219719.1|0.0e+00|hypothetical protein CHGG_00498 [Chaetomium globosum CBS 148.51]
4387926	801	30.47	33.67	33.48	18.27	9.43	7.14	32.54	11.613	1.48378	1.83825e-71	7.34624e-72	L0BUT7#PHI:3870#AbDhn3#29001#Alternaria_brassicicola#unaffected_pathogenicity	conserved hypothetical protein	K14297//nuclear pore complex protein Nup98-Nup96+ko03013//RNA transport+ko05164//Influenza A;K19851//flocculation protein FLO11	NA	XP_001219722.1|7.0e-157|hypothetical protein CHGG_00501 [Chaetomium globosum CBS 148.51]
4387894	869	16.21	18.4	14.94	32.95	34.55	32.16	16.516	33.22	-1.00823	1.82075e-39	1.14397e-39	E9E8J3#PHI:3263#MaSnf1#92637#Metarhizium_acridum#reduced_virulence	CAMK family protein kinase	K12761//carbon catabolite-derepressing protein kinase [EC:2.7.11.1]	GO:0051716//cellular response to stimulus;GO:0009889//regulation of biosynthetic process;GO:0007017//microtubule-based process;GO:0050896//response to stimulus;GO:0040007//growth;GO:0010675//regulation of cellular carbohydrate metabolic process;GO:0006464//cellular protein modification process;GO:0006807//nitrogen compound metabolic process;GO:0007155//cell adhesion;GO:0019538//protein metabolic …	XP_001219756.1|1.5e-148|conserved hypothetical protein [Chaetomium globosum CBS 148.51]
4388074	688	1.48	1.24	0.25	0.12	0	0.25	0.99	0.123	2.99751	1.15367e-05	1.87224e-05	NA	--	NA	NA	XP_001219762.1|3.1e-120|predicted protein [Chaetomium globosum CBS 148.51]
4387973	702	608.79	637.12	752.77	404.58	324.55	258.75	666.226	329.293	1.0156	0	0	NA	Mismatched base pair and cruciform DNA recognition protein	K12562//amphiphysin+ko04144//Endocytosis+ko04666//Fc gamma R-mediated phagocytosis	NA	XP_001219775.1|2.1e-96|hypothetical protein CHGG_00554 [Chaetomium globosum CBS 148.51]
4386975	1599	3.52	4.38	3.03	7.21	8.01	7.36	3.643	7.526	-1.04622	2.06417e-12	2.45736e-12	NA	NA	NA	GO:0031224//intrinsic component of membrane;GO:0016020//membrane;GO:0044425//membrane part;GO:0016021//integral component of membrane;	XP_001219793.1|1.3e-180|hypothetical protein CHGG_00572 [Chaetomium globosum CBS 148.51]
4387303	709	2.02	6.64	5.91	2.02	2.96	2.22	4.856	2.4	1.01588	0.000119357	0.000207579	NA	--	NA	GO:0006810//transport;GO:0055085//transmembrane transport;GO:0051234//establishment of localization;GO:0051179//localization;GO:0044425//membrane part;GO:0031224//intrinsic component of membrane;GO:0016020//membrane;GO:0016021//integral component of membrane;	XP_001219794.1|4.1e-79|hypothetical protein CHGG_00573 [Chaetomium globosum CBS 148.51]
4387159	1782	9.67	10.65	7.7	3.16	4.05	4.36	9.34	3.856	1.27761	4.77177e-37	3.14002e-37	NA	Protein of unknown function (DUF1365)	K05747//Wiskott-Aldrich syndrome protein+ko04144//Endocytosis+ko05132//Salmonella infection+ko05130//Pathogenic Escherichia coli infection+ko05131//Shigellosis+ko04810//Regulation of actin cytoskeleton+ko05100//Bacterial invasion of epithelial cells+ko04666//Fc gamma R-mediated phagocytosis+ko04530//Tight junction+ko05231//Choline metabolism in cancer+ko04520//Adherens junction+ko04062//Chemokine…	GO:0016021//integral component of membrane;GO:0031224//intrinsic component of membrane;GO:0016020//membrane;GO:0044425//membrane part;	XP_001219807.1|0.0e+00|hypothetical protein CHGG_00586 [Chaetomium globosum CBS 148.51]
4387217	455	158.26	163.21	243.68	81.59	92.11	75.29	188.383	82.996	1.18213	9.9311e-158	1.95455e-158	NA	indoleamine 2,3-dioxygenase family protein	K00463//indoleamine 2,3-dioxygenase [EC:1.13.11.52]+ko05143//African trypanosomiasis+ko00380//Tryptophan metabolism+ko01100//Metabolic pathways	GO:0042436//indole-containing compound catabolic process;GO:1901361//organic cyclic compound catabolic process;GO:0009072//aromatic amino acid family metabolic process;GO:0043436//oxoacid metabolic process;GO:0006586//indolalkylamine metabolic process;GO:0016054//organic acid catabolic process;GO:0006576//cellular biogenic amine metabolic process;GO:0009987//cellular process;GO:0044237//cellular …	XP_001219828.1|1.8e-80|hypothetical protein CHGG_00607 [Chaetomium globosum CBS 148.51]
4386992	1165	7.16	9.02	7.28	20.19	13.33	17.09	7.82	16.87	-1.11005	3.10662e-32	2.23098e-32	NA	amidohydrolase 2	K18338//L-rhamnono-1,4-lactonase [EC:3.1.1.65]	GO:0016787//hydrolase activity;GO:0003824//catalytic activity;	XP_001219838.1|2.0e-204|hypothetical protein CHGG_00617 [Chaetomium globosum CBS 148.51]
4386996	1377	196.48	171.43	99.33	45.85	47.85	44.01	155.746	45.903	1.76362	0	0	NA	PI-PLC X domain-containing protein	K19851//flocculation protein FLO11	GO:0006629//lipid metabolic process;GO:0071704//organic substance metabolic process;GO:0008152//metabolic process;GO:0044238//primary metabolic process;GO:0016788//hydrolase activity, acting on ester bonds;GO:0003824//catalytic activity;GO:0008081//phosphoric diester hydrolase activity;GO:0016787//hydrolase activity;GO:0042578//phosphoric ester hydrolase activity;	XP_001219842.1|3.4e-254|hypothetical protein CHGG_00621 [Chaetomium globosum CBS 148.51]
4386997	537	111.63	91.39	75.38	42.67	51.03	45.26	92.8	46.32	1.00359	4.02956e-72	1.59823e-72	NA	Conserved hypothetical, protein	K19849//signaling mucin MSB2;K19851//flocculation protein FLO11	GO:0016021//integral component of membrane;GO:0005886//plasma membrane;GO:0031224//intrinsic component of membrane;GO:0044425//membrane part;GO:0016020//membrane;GO:0044464//cell part;GO:0071944//cell periphery;GO:0005623//cell;	KXX81794.1|2.1e-80|SUR7 family protein pun1 [Madurella mycetomatis]
4387227	819	1986.07	2005.77	1934.43	912.25	639.58	608.45	1975.42	720.093	1.45514	0	0	NA	GTP-binding protein EsdC	K22020//mucin-19	NA	XP_003661200.1|4.1e-136|hypothetical protein MYCTH_2314451 [Thermothelomyces thermophilus ATCC 42464]
4386848	2002	2.92	2.15	2.65	1.48	0.99	1.04	2.573	1.17	1.13501	3.25653e-10	4.20171e-10	NA	NA	K05747//Wiskott-Aldrich syndrome protein+ko04144//Endocytosis+ko05132//Salmonella infection+ko05130//Pathogenic Escherichia coli infection+ko05131//Shigellosis+ko04810//Regulation of actin cytoskeleton+ko05100//Bacterial invasion of epithelial cells+ko04666//Fc gamma R-mediated phagocytosis+ko04530//Tight junction+ko05231//Choline metabolism in cancer+ko04520//Adherens junction+ko04062//Chemokine…	GO:0008092//cytoskeletal protein binding;GO:0003779//actin binding;GO:0005488//binding;GO:0005515//protein binding;	XP_001219890.1|0.0e+00|predicted protein [Chaetomium globosum CBS 148.51]
4386849	501	20.22	25.09	29.27	11.57	6.19	7.11	24.86	8.29	1.58247	9.40255e-33	6.66755e-33	NA	NA	NA	NA	XP_001219891.1|1.8e-82|predicted protein [Chaetomium globosum CBS 148.51]
4386805	1396	7.25	7.3	7.01	13.21	15.63	16.99	7.186	15.276	-1.08766	2.26672e-28	1.76812e-28	NA	glycerophosphoryl diester phosphodiesterase	K18694//phosphatidylglycerol phospholipase C [EC:3.1.4.-]	GO:0046434//organophosphate catabolic process;GO:0009987//cellular process;GO:0006796//phosphate-containing compound metabolic process;GO:0046503//glycerolipid catabolic process;GO:0044248//cellular catabolic process;GO:0009056//catabolic process;GO:0044255//cellular lipid metabolic process;GO:0006650//glycerophospholipid metabolic process;GO:0006644//phospholipid metabolic process;GO:0006629//li…	XP_001219948.1|3.2e-202|hypothetical protein CHGG_00727 [Chaetomium globosum CBS 148.51]
4386766	1553	7.61	6.69	7.61	20.03	17.23	18.2	7.303	18.486	-1.33953	2.02589e-55	9.90401e-56	NA	gtp-binding protein	K06942//ribosome-binding ATPase	GO:0032555//purine ribonucleotide binding;GO:0001882//nucleoside binding;GO:0097159//organic cyclic compound binding;GO:0032549//ribonucleoside binding;GO:0036094//small molecule binding;GO:1901363//heterocyclic compound binding;GO:0097367//carbohydrate derivative binding;GO:0017076//purine nucleotide binding;GO:0019001//guanyl nucleotide binding;GO:0043167//ion binding;GO:0032553//ribonucleotide…	XP_001219951.1|8.1e-237|conserved hypothetical protein [Chaetomium globosum CBS 148.51]
4386883	1893	13.19	10.62	8.9	23.2	24.4	31.06	10.903	26.22	-1.26413	1.4024e-90	4.53835e-91	NA	solute carrier family 45 member	K15378//solute carrier family 45, member 1/2/4	GO:0016021//integral component of membrane;GO:0044425//membrane part;GO:0031224//intrinsic component of membrane;GO:0016020//membrane;	XP_003652180.1|8.1e-242|hypothetical protein THITE_133054 [Thielavia terrestris NRRL 8126]
4386933	2402	1.78	1.8	1.46	3.99	3.85	3.65	1.68	3.83	-1.18692	3.63752e-15	3.93147e-15	NA	phospholipase carboxylesterase	K06130//lysophospholipase II [EC:3.1.1.5]+ko00564//Glycerophospholipid metabolism	GO:0044425//membrane part;GO:0031224//intrinsic component of membrane;GO:0016020//membrane;GO:0016021//integral component of membrane;GO:0016787//hydrolase activity;GO:0003824//catalytic activity;	XP_001220021.1|0.0e+00|hypothetical protein CHGG_00800 [Chaetomium globosum CBS 148.51]
4386306	1382	10.86	11.8	9.5	25.19	24.48	24.95	10.72	24.873	-1.21417	3.12058e-67	1.31834e-67	NA	Protein of unknown function (DUF3500)	K05747//Wiskott-Aldrich syndrome protein+ko04144//Endocytosis+ko05132//Salmonella infection+ko05130//Pathogenic Escherichia coli infection+ko05131//Shigellosis+ko04810//Regulation of actin cytoskeleton+ko05100//Bacterial invasion of epithelial cells+ko04666//Fc gamma R-mediated phagocytosis+ko04530//Tight junction+ko05231//Choline metabolism in cancer+ko04520//Adherens junction+ko04062//Chemokine…	NA	XP_003659388.1|1.3e-181|hypothetical protein MYCTH_2296360 [Thermothelomyces thermophilus ATCC 42464]
4386248	1350	13.9	12.37	5.32	48.33	41.58	54.89	10.53	48.266	-2.1949	1.57888e-305	1.66994e-306	G4MSS9#PHI:786#MGG_04538#318829#Magnaporthe_oryzae#reduced_virulence	NA	K05349//beta-glucosidase [EC:3.2.1.21]+ko00500//Starch and sucrose metabolism+ko01100//Metabolic pathways;K01183//chitinase [EC:3.2.1.14]+ko00520//Amino sugar and nucleotide sugar metabolism+ko01100//Metabolic pathways	GO:0031224//intrinsic component of membrane;GO:0016020//membrane;GO:0044425//membrane part;GO:0016021//integral component of membrane;	XP_001220039.1|2.5e-260|hypothetical protein CHGG_00818 [Chaetomium globosum CBS 148.51]
4386251	1214	62.97	67.02	41.11	199.56	244.58	268.53	57.033	237.556	-2.05715	0	0	I1RC37#PHI:1302#GzbHLH003#5518#Fusarium_graminearum#unaffected_pathogenicity	Transcription factor	K00294//1-pyrroline-5-carboxylate dehydrogenase [EC:1.2.1.88]+ko00330//Arginine and proline metabolism+ko00250//Alanine, aspartate and glutamate metabolism+ko01100//Metabolic pathways;K05747//Wiskott-Aldrich syndrome protein+ko04144//Endocytosis+ko05132//Salmonella infection+ko05130//Pathogenic Escherichia coli infection+ko05131//Shigellosis+ko04810//Regulation of actin cytoskeleton+ko05100//Bact…	GO:0051171//regulation of nitrogen compound metabolic process;GO:2001141//regulation of RNA biosynthetic process;GO:0019219//regulation of nucleobase-containing compound metabolic process;GO:0080090//regulation of primary metabolic process;GO:0010468//regulation of gene expression;GO:1903506//regulation of nucleic acid-templated transcription;GO:0060255//regulation of macromolecule metabolic proc…	XP_001220042.1|1.9e-219|hypothetical protein CHGG_00821 [Chaetomium globosum CBS 148.51]
4388087	1381	27.78	27.97	17.31	53.17	50.05	50.99	24.353	51.403	-1.07709	6.15714e-82	2.19788e-82	NA	NA	K19851//flocculation protein FLO11;K05747//Wiskott-Aldrich syndrome protein+ko04144//Endocytosis+ko05132//Salmonella infection+ko05130//Pathogenic Escherichia coli infection+ko05131//Shigellosis+ko04810//Regulation of actin cytoskeleton+ko05100//Bacterial invasion of epithelial cells+ko04666//Fc gamma R-mediated phagocytosis+ko04530//Tight junction+ko05231//Choline metabolism in cancer+ko04520//A…	GO:0044425//membrane part;GO:0031224//intrinsic component of membrane;GO:0016021//integral component of membrane;GO:0016020//membrane;	XP_001220078.1|5.7e-190|hypothetical protein CHGG_00857 [Chaetomium globosum CBS 148.51]
4387572	977	4.33	4.36	2.41	7.18	6.77	8.97	3.7	7.64	-1.04644	1.07988e-09	1.4212e-09	NA	glycoside hydrolase family 45 protein	K01183//chitinase [EC:3.2.1.14]+ko00520//Amino sugar and nucleotide sugar metabolism+ko01100//Metabolic pathways;K14306//nuclear pore complex protein Nup62+ko03013//RNA transport;K22020//mucin-19	GO:0005975//carbohydrate metabolic process;GO:0008152//metabolic process;GO:0071704//organic substance metabolic process;GO:0044238//primary metabolic process;GO:0004553//hydrolase activity, hydrolyzing O-glycosyl compounds;GO:0008810//cellulase activity;GO:0016798//hydrolase activity, acting on glycosyl bonds;GO:0003824//catalytic activity;GO:0016787//hydrolase activity;	XP_003659323.1|8.6e-116|glycoside hydrolase family 45 protein [Thermothelomyces thermophilus ATCC 42464]
4387573	2881	122.18	130.06	128.29	403.21	271.66	286.2	126.843	320.356	-1.33746	0	0	NA	NIMA-interacting protein TinC	K22020//mucin-19	GO:0004386//helicase activity;GO:0017111//nucleoside-triphosphatase activity;GO:0003824//catalytic activity;GO:0016462//pyrophosphatase activity;GO:0016817//hydrolase activity, acting on acid anhydrides;GO:0016818//hydrolase activity, acting on acid anhydrides, in phosphorus-containing anhydrides;GO:0016787//hydrolase activity;	XP_001220090.1|0.0e+00|hypothetical protein CHGG_00869 [Chaetomium globosum CBS 148.51]
4386686	685	10.09	8.3	7.43	2.83	1.86	1.74	8.606	2.143	2.00443	1.29335e-23	1.11534e-23	NA	glutathione Stransferase	K00799//glutathione S-transferase [EC:2.5.1.18]+ko00980//Metabolism of xenobiotics by cytochrome P450+ko00982//Drug metabolism - cytochrome P450+ko00983//Drug metabolism - other enzymes+ko05225//Hepatocellular carcinoma+ko01524//Platinum drug resistance+ko05418//Fluid shear stress and atherosclerosis+ko00480//Glutathione metabolism+ko05200//Pathways in cancer+ko05204//Chemical carcinogenesis	GO:0016740//transferase activity;GO:0003824//catalytic activity;	XP_001220108.1|4.1e-120|hypothetical protein CHGG_00887 [Chaetomium globosum CBS 148.51]
4386355	1155	202.17	281.97	404.73	70.77	110.31	106.66	296.29	95.913	1.62725	0	0	NA	NA	NA	NA	XP_001220124.1|7.5e-210|hypothetical protein CHGG_00903 [Chaetomium globosum CBS 148.51]
4386357	1458	37.25	40.61	60.74	20.07	20.66	19.42	46.2	20.05	1.20404	3.42011e-135	7.77937e-136	NA	Phosphatase	K17508//protein phosphatase PTC7 [EC:3.1.3.16]	GO:0003824//catalytic activity;	XP_001220126.1|3.4e-279|hypothetical protein CHGG_00905 [Chaetomium globosum CBS 148.51]
4386386	445	12.48	8.9	7.85	21.34	19.38	20.48	9.743	20.4	-1.0655	1.69756e-06	2.62076e-06	NA	--	NA	NA	XP_001220129.1|1.8e-25|predicted protein [Chaetomium globosum CBS 148.51]
4386387	2018	26.96	24.44	14.57	74.09	52.39	48.06	21.99	58.18	-1.40384	1.86644e-262	2.28254e-263	B1GVX4#PHI:2289#BcBOA2#40559#Botrytis_cinerea#reduced_virulence	Monooxygenase	K03379//cyclohexanone monooxygenase [EC:1.14.13.22];K14556//U3 small nucleolar RNA-associated protein 12+ko03008//Ribosome biogenesis in eukaryotes;K00306//sarcosine oxidase / L-pipecolate oxidase [EC:1.5.3.1 1.5.3.7]+ko04146//Peroxisome+ko00260//Glycine, serine and threonine metabolism+ko00310//Lysine degradation+ko01100//Metabolic pathways;K00135//succinate-semialdehyde dehydrogenase / glutarat…	GO:0004499//N,N-dimethylaniline monooxygenase activity;GO:0036094//small molecule binding;GO:0050661//NADP binding;GO:0016709//oxidoreductase activity, acting on paired donors, with incorporation or reduction of molecular oxygen, NAD(P)H as one donor, and incorporation of one atom of oxygen;GO:0097159//organic cyclic compound binding;GO:1901363//heterocyclic compound binding;GO:0016491//oxidoredu…	XP_001220130.1|0.0e+00|hypothetical protein CHGG_00909 [Chaetomium globosum CBS 148.51]
4387642	2286	6.62	5.49	3.56	2.29	2.6	2.58	5.223	2.49	1.07082	5.1189e-18	5.08809e-18	NA	Conserved hypothetical, protein	K20047//actin cytoskeleton-regulatory complex protein PAN1;K05747//Wiskott-Aldrich syndrome protein+ko04144//Endocytosis+ko05132//Salmonella infection+ko05130//Pathogenic Escherichia coli infection+ko05131//Shigellosis+ko04810//Regulation of actin cytoskeleton+ko05100//Bacterial invasion of epithelial cells+ko04666//Fc gamma R-mediated phagocytosis+ko04530//Tight junction+ko05231//Choline metabol…	GO:0055085//transmembrane transport;GO:0006810//transport;GO:0051234//establishment of localization;GO:0051179//localization;GO:0031224//intrinsic component of membrane;GO:0044425//membrane part;GO:0016020//membrane;GO:0016021//integral component of membrane;	XP_001220142.1|0.0e+00|hypothetical protein CHGG_00921 [Chaetomium globosum CBS 148.51]
4388006	4284	39.5	31.82	19.35	12.62	12.77	12.88	30.223	12.756	1.24575	1.29621e-267	1.5657e-268	NA	Conserved hypothetical, protein	K01183//chitinase [EC:3.2.1.14]+ko00520//Amino sugar and nucleotide sugar metabolism+ko01100//Metabolic pathways;K19849//signaling mucin MSB2	NA	XP_001220145.1|0.0e+00|hypothetical protein CHGG_00924 [Chaetomium globosum CBS 148.51]
4388008	2019	31.54	29.29	25.86	6.81	6.68	7	28.896	6.83	2.08192	9.96874e-222	1.4198e-222	I1RC73#PHI:1933__PHI:6134#GzZC248__FHS1#5518#Fusarium_graminearum#reduced_virulence	NA	K01279//tripeptidyl-peptidase I [EC:3.4.14.9]+ko04142//Lysosome	GO:0043229//intracellular organelle;GO:0044424//intracellular part;GO:0005622//intracellular;GO:0043226//organelle;GO:0043227//membrane-bounded organelle;GO:0005623//cell;GO:0044464//cell part;GO:0005634//nucleus;GO:0043231//intracellular membrane-bounded organelle;GO:0046914//transition metal ion binding;GO:0140110//transcription regulator activity;GO:0000981//RNA polymerase II transcription fac…	XP_001220147.1|0.0e+00|hypothetical protein CHGG_00926 [Chaetomium globosum CBS 148.51]
4387993	1176	0.57	0.86	1.08	1.79	1.87	1.52	0.836	1.726	-1.04314	0.000165881	0.000291831	I1RA89#PHI:1086#FGSG_00416#5518#Fusarium_graminearum#reduced_virulence	Transporter	K02575//MFS transporter, NNP family, nitrate/nitrite transporter	GO:0051234//establishment of localization;GO:0055085//transmembrane transport;GO:0006810//transport;GO:0051179//localization;GO:0016021//integral component of membrane;GO:0016020//membrane;GO:0031224//intrinsic component of membrane;GO:0044425//membrane part;GO:0015112//nitrate transmembrane transporter activity;GO:0005215//transporter activity;GO:0008509//anion transmembrane transporter activity…	XP_001220150.1|4.8e-206|hypothetical protein CHGG_00929 [Chaetomium globosum CBS 148.51]
4387998	6288	3.98	3.63	2.94	6.82	11.14	12.72	3.516	10.226	-1.53873	1.49834e-172	2.7463e-173	I1RUC7#PHI:1260#FGSG_07816#5518#Fusarium_graminearum#unaffected_pathogenicity	Ankyrin Repeat Protein	K17637//exocyst complex component 2+ko04014//Ras signaling pathway	NA	XP_001220155.1|0.0e+00|hypothetical protein CHGG_00934 [Chaetomium globosum CBS 148.51]
4387823	2515	1.3	1.78	1.52	0.26	0.58	0.84	1.533	0.56	1.45694	1.35826e-07	1.97287e-07	NA	cysteine desulfurase	K15631//molybdenum cofactor sulfurtransferase [EC:2.8.1.9]+ko00790//Folate biosynthesis	GO:0003824//catalytic activity;	XP_001220158.1|1.9e-282|hypothetical protein CHGG_00937 [Chaetomium globosum CBS 148.51]
4387324	6996	78.69	68.28	34.6	26.42	30.32	32.69	60.523	29.81	1.02332	0	0	NA	F-box domain protein	K19475//WAS/WASL-interacting protein+ko04144//Endocytosis	NA	XP_001220182.1|0.0e+00|hypothetical protein CHGG_00961 [Chaetomium globosum CBS 148.51]
4387284	1490	16.06	15.12	14.59	35.16	28.03	35.37	15.256	32.853	-1.10668	5.67063e-83	2.01228e-83	NA	Alpha beta hydrolase	K01259//proline iminopeptidase [EC:3.4.11.5]+ko00330//Arginine and proline metabolism;K19851//flocculation protein FLO11	GO:0003824//catalytic activity;GO:0140096//catalytic activity, acting on a protein;GO:0016787//hydrolase activity;GO:0008233//peptidase activity;	XP_003652376.1|2.3e-203|hypothetical protein THITE_2045851 [Thielavia terrestris NRRL 8126]
4386817	1421	442.74	524.92	507.82	127.52	167.72	154.61	491.826	149.95	1.71405	0	0	J4UPL6#PHI:5394#mas5#176275#Beauveria_bassiana#loss_of_pathogenicity	ATP binding to DnaK triggers the release of the substrate protein, thus completing the reaction cycle. Several rounds of ATP-dependent interactions between DnaJ, DnaK and GrpE are required for fully efficient folding. Also involved, together with DnaK and GrpE, in the DNA replication of plasmids through activation of initiation proteins (By similarity)	K09503//DnaJ homolog subfamily A member 2+ko04141//Protein processing in endoplasmic reticulum	GO:0009266//response to temperature stimulus;GO:0009987//cellular process;GO:0006950//response to stress;GO:0006457//protein folding;GO:0009628//response to abiotic stimulus;GO:0009408//response to heat;GO:0050896//response to stimulus;GO:0005524//ATP binding;GO:0000166//nucleotide binding;GO:0051082//unfolded protein binding;GO:0032553//ribonucleotide binding;GO:0035639//purine ribonucleoside tr…	XP_001220195.1|5.1e-247|hypothetical protein CHGG_00974 [Chaetomium globosum CBS 148.51]
4386822	3303	4.67	4.72	3.3	12.97	12.19	13.98	4.23	13.046	-1.62498	4.55758e-133	1.05173e-133	NA	alpha-mannosidase	K01191//alpha-mannosidase [EC:3.2.1.24]+ko00511//Other glycan degradation	GO:0005975//carbohydrate metabolic process;GO:0044281//small molecule metabolic process;GO:0005996//monosaccharide metabolic process;GO:0071704//organic substance metabolic process;GO:0044238//primary metabolic process;GO:0006013//mannose metabolic process;GO:0008152//metabolic process;GO:0019318//hexose metabolic process;GO:0043167//ion binding;GO:0015923//mannosidase activity;GO:0030246//carboh…	XP_001220200.1|0.0e+00|hypothetical protein CHGG_00979 [Chaetomium globosum CBS 148.51]
4386398	1658	29.91	34.18	63.78	12.99	9.73	10.27	42.623	10.996	1.95324	7.10534e-180	1.24256e-180	G4NCI6#PHI:6612#Mocapn9#318829#Magnaporthe_oryzae#unaffected_pathogenicity__reduced_virulence	Solute carrier family 25	K15108//solute carrier family 25 (mitochondrial thiamine pyrophosphate transporter), member 19	GO:0044444//cytoplasmic part;GO:0005737//cytoplasm;GO:0005739//mitochondrion;GO:0005623//cell;GO:0044424//intracellular part;GO:0043229//intracellular organelle;GO:0005743//mitochondrial inner membrane;GO:0016021//integral component of membrane;GO:0019866//organelle inner membrane;GO:0044425//membrane part;GO:0031975//envelope;GO:0031966//mitochondrial membrane;GO:0031967//organelle envelope;GO:0…	XP_001220209.1|1.5e-199|hypothetical protein CHGG_00988 [Chaetomium globosum CBS 148.51]
4386572	246	1.74	2.46	2.11	0	0.35	0.35	2.103	0.233	3.16743	8.3447e-05	0.000143121	NA	--	NA	NA	XP_001220213.1|2.4e-39|predicted protein [Chaetomium globosum CBS 148.51]
4386575	1359	16.57	19.24	15.63	4.48	4.84	3.24	17.146	4.186	2.03375	2.19489e-100	6.52256e-101	NA	NA	K11244//cell wall integrity and stress response component	GO:0016021//integral component of membrane;GO:0031224//intrinsic component of membrane;GO:0016020//membrane;GO:0044425//membrane part;	XP_001220216.1|1.3e-267|hypothetical protein CHGG_00995 [Chaetomium globosum CBS 148.51]
4386576	396	19.5	19.84	14.73	35.81	52	49.88	18.023	45.896	-1.34711	1.01094e-41	6.16029e-42	NA	--	NA	NA	XP_001220217.1|1.5e-72|predicted protein [Chaetomium globosum CBS 148.51]
4387005	2759	0.38	0.75	1.13	2.78	1.84	0.54	0.753	1.72	-1.20112	2.01914e-09	2.69314e-09	NA	exodeoxyribonuclease v alpha	K15255//ATP-dependent DNA helicase PIF1 [EC:3.6.4.12]	GO:0008152//metabolic process;GO:0051276//chromosome organization;GO:1901360//organic cyclic compound metabolic process;GO:0042592//homeostatic process;GO:0071704//organic substance metabolic process;GO:0090304//nucleic acid metabolic process;GO:0044237//cellular metabolic process;GO:0034641//cellular nitrogen compound metabolic process;GO:0032200//telomere organization;GO:0006807//nitrogen compo…	XP_001220220.1|0.0e+00|hypothetical protein CHGG_00999 [Chaetomium globosum CBS 148.51]
4387008	2680	6.95	7.76	5.01	11.42	15.61	16.71	6.573	14.58	-1.14746	1.42677e-62	6.32776e-63	NA	Conserved hypothetical, protein	K05747//Wiskott-Aldrich syndrome protein+ko04144//Endocytosis+ko05132//Salmonella infection+ko05130//Pathogenic Escherichia coli infection+ko05131//Shigellosis+ko04810//Regulation of actin cytoskeleton+ko05100//Bacterial invasion of epithelial cells+ko04666//Fc gamma R-mediated phagocytosis+ko04530//Tight junction+ko05231//Choline metabolism in cancer+ko04520//Adherens junction+ko04062//Chemokine…	NA	XP_001220223.1|0.0e+00|hypothetical protein CHGG_01002 [Chaetomium globosum CBS 148.51]
4387455	513	8.27	10.03	4.7	15.5	15.6	21.63	7.666	17.576	-1.19597	6.03128e-14	6.81405e-14	NA	--	NA	NA	XP_001220225.1|4.9e-68|predicted protein [Chaetomium globosum CBS 148.51]
4388047	6114	9.29	10.28	7.83	20.29	22.61	22.36	9.133	21.753	-1.2517	4.86684e-226	6.78537e-227	I1RUC7#PHI:1260#FGSG_07816#5518#Fusarium_graminearum#unaffected_pathogenicity	Ankyrin Repeat	K21440//ankyrin repeat domain-containing protein 50	GO:0046872//metal ion binding;GO:0043167//ion binding;GO:0008270//zinc ion binding;GO:0046914//transition metal ion binding;GO:0005488//binding;GO:0043169//cation binding;	XP_001220231.1|0.0e+00|hypothetical protein CHGG_01010 [Chaetomium globosum CBS 148.51]
4388052	3663	3.26	4.85	2.66	10.26	9.69	10	3.59	9.983	-1.47565	1.28927e-100	3.82358e-101	Q05464#PHI:4022#M1#1314#Streptococcus_pyogenes#reduced_virulence	NA	K09291//nucleoprotein TPR+ko05216//Thyroid cancer+ko03013//RNA transport+ko05200//Pathways in cancer;K19475//WAS/WASL-interacting protein+ko04144//Endocytosis	NA	XP_001220236.1|0.0e+00|hypothetical protein CHGG_01015 [Chaetomium globosum CBS 148.51]
4387560	1301	10.83	11.27	7.69	17.11	22.27	27.55	9.93	22.31	-1.16612	4.69697e-45	2.70127e-45	NA	MOB kinase activator	K06685//MOB kinase activator 1+ko04391//Hippo signaling pathway - fly+ko04390//Hippo signaling pathway+ko04392//Hippo signaling pathway - multiple species	NA	XP_001220246.1|1.9e-202|hypothetical protein CHGG_01025 [Chaetomium globosum CBS 148.51]
4387141	1366	212.55	224.08	185.84	59.24	73.63	72.01	207.49	68.293	1.60399	0	0	NA	NADH flavin oxidoreductase, NADH oxidase	K09580//protein disulfide-isomerase A1 [EC:5.3.4.1]+ko04141//Protein processing in endoplasmic reticulum;K00354//NADPH2 dehydrogenase [EC:1.6.99.1];K19475//WAS/WASL-interacting protein+ko04144//Endocytosis	GO:0005488//binding;GO:0050662//coenzyme binding;GO:1901363//heterocyclic compound binding;GO:0000166//nucleotide binding;GO:0097367//carbohydrate derivative binding;GO:0003824//catalytic activity;GO:0043167//ion binding;GO:0043168//anion binding;GO:0036094//small molecule binding;GO:0010181//FMN binding;GO:0097159//organic cyclic compound binding;GO:0048037//cofactor binding;GO:0032553//ribonucl…	XP_003659161.1|1.1e-199|NADH:flavin oxidoreductase/NADH oxidase-like protein [Thermothelomyces thermophilus ATCC 42464]
4387374	1065	0.44	0.53	0.62	0.17	1.41	2.56	0.53	1.38	-1.38716	0.000140724	0.00024567	NA	NA	K22020//mucin-19	GO:0017171//serine hydrolase activity;GO:0008236//serine-type peptidase activity;GO:0008233//peptidase activity;GO:0004175//endopeptidase activity;GO:0004252//serine-type endopeptidase activity;GO:0070011//peptidase activity, acting on L-amino acid peptides;GO:0003824//catalytic activity;GO:0140096//catalytic activity, acting on a protein;GO:0016787//hydrolase activity;	XP_001220255.1|2.7e-170|predicted protein [Chaetomium globosum CBS 148.51]
4386709	965	16.69	16.66	13.09	4.14	5.36	4.92	15.48	4.806	1.68761	1.18944e-27	9.40315e-28	NA	NA	K01183//chitinase [EC:3.2.1.14]+ko00520//Amino sugar and nucleotide sugar metabolism+ko01100//Metabolic pathways	NA	XP_001220271.1|4.1e-97|predicted protein [Chaetomium globosum CBS 148.51]
4386789	1106	35.27	36.91	29.61	15.01	13.3	13.33	33.93	13.88	1.28959	1.19785e-70	4.83376e-71	NA	epimerase dehydratase	K19183//festuclavine dehydrogenase [EC:1.5.1.44]	NA	XP_001220272.1|8.6e-175|hypothetical protein CHGG_01051 [Chaetomium globosum CBS 148.51]
4386790	1944	8.69	7.4	15.04	3.37	3.36	3.48	10.376	3.403	1.60765	4.0456e-64	1.76019e-64	NA	Platelet-activating factor acetylhydrolase	K01062//platelet-activating factor acetylhydrolase [EC:3.1.1.47]+ko00565//Ether lipid metabolism+ko01100//Metabolic pathways	GO:0016042//lipid catabolic process;GO:0044238//primary metabolic process;GO:0009056//catabolic process;GO:0008152//metabolic process;GO:0006629//lipid metabolic process;GO:1901575//organic substance catabolic process;GO:0071704//organic substance metabolic process;GO:0003847//1-alkyl-2-acetylglycerophosphocholine esterase activity;GO:0052689//carboxylic ester hydrolase activity;GO:0016788//hydro…	XP_001220273.1|0.0e+00|hypothetical protein CHGG_01052 [Chaetomium globosum CBS 148.51]
4386793	1079	33.35	37.05	62.82	14.42	21.33	19.77	44.406	18.506	1.26295	1.68397e-59	7.77706e-60	NA	Solute carrier family 25 member	K15119//solute carrier family 25, member 39/40	GO:0006259//DNA metabolic process;GO:0090304//nucleic acid metabolic process;GO:0046483//heterocycle metabolic process;GO:0006139//nucleobase-containing compound metabolic process;GO:0043170//macromolecule metabolic process;GO:0006725//cellular aromatic compound metabolic process;GO:0006974//cellular response to DNA damage stimulus;GO:0008152//metabolic process;GO:0009987//cellular process;GO:000…	XP_016642150.1|6.3e-36|putative Mitochondrial carrier protein [Scedosporium apiospermum]
4386460	1540	19.17	20.18	14.16	52.17	56.46	53.43	17.836	54.02	-1.59806	1.43777e-158	2.82105e-159	NA	Protein of unknown function (DUF3602)	NA	NA	XP_001220286.1|5.4e-188|hypothetical protein CHGG_01065 [Chaetomium globosum CBS 148.51]
4386505	1784	6.46	6.84	3.76	10.83	11.76	12.76	5.686	11.783	-1.05045	3.85031e-31	2.81826e-31	Q5ZUY9#PHI:6381#iolT#446#Legionella_pneumophila#reduced_virulence	Transporter	K08150//MFS transporter, SP family, solute carrier family 2 (myo-inositol transporter), member 13;K19851//flocculation protein FLO11	GO:0051234//establishment of localization;GO:0008643//carbohydrate transport;GO:0006810//transport;GO:0051179//localization;GO:0071702//organic substance transport;GO:0016020//membrane;GO:0031224//intrinsic component of membrane;GO:0044425//membrane part;GO:0016021//integral component of membrane;GO:0022857//transmembrane transporter activity;GO:0005215//transporter activity;	XP_003659126.1|1.2e-258|sugar transporter [Thermothelomyces thermophilus ATCC 42464]
4387037	687	21.28	18.31	12.86	35.84	35.29	46.33	17.483	39.153	-1.16169	3.64795e-30	2.72166e-30	I1RAH4#PHI:1562#GzOB002#5518#Fusarium_graminearum#lethal	dna replication licensing factor	K02212//DNA replication licensing factor MCM4 [EC:3.6.4.12]+ko03030//DNA replication+ko04110//Cell cycle	GO:0050794//regulation of cellular process;GO:0051321//meiotic cell cycle;GO:0071840//cellular component organization or biogenesis;GO:0022607//cellular component assembly;GO:1902450//negative regulation of ATP-dependent DNA helicase activity;GO:0044092//negative regulation of molecular function;GO:0034645//cellular macromolecule biosynthetic process;GO:0044260//cellular macromolecule metabolic p…	XP_001220307.1|6.1e-72|hypothetical protein CHGG_01086 [Chaetomium globosum CBS 148.51]
4387051	849	384.18	400.52	393.64	841.3	912.35	980.8	392.78	911.483	-1.21403	0	0	NA	NA	NA	NA	XP_001220321.1|3.0e-158|hypothetical protein CHGG_01100 [Chaetomium globosum CBS 148.51]
4387967	2658	18.1	19.29	14.33	32.77	37.61	36.01	17.24	35.463	-1.03986	3.63429e-140	7.96077e-141	V6RAN7#PHI:1639#GzWing011#5518#Fusarium_graminearum#unaffected_pathogenicity	cullin 1	K03869//cullin 3+ko04341//Hedgehog signaling pathway - fly+ko04340//Hedgehog signaling pathway+ko04120//Ubiquitin mediated proteolysis	GO:0044237//cellular metabolic process;GO:1901565//organonitrogen compound catabolic process;GO:0044257//cellular protein catabolic process;GO:0019941//modification-dependent protein catabolic process;GO:1901575//organic substance catabolic process;GO:0006807//nitrogen compound metabolic process;GO:0044248//cellular catabolic process;GO:0044238//primary metabolic process;GO:0043170//macromolecule…	XP_001220357.1|0.0e+00|hypothetical protein CHGG_01136 [Chaetomium globosum CBS 148.51]
4388063	2101	0.21	0.34	0.13	0.55	0.55	0.64	0.226	0.58	-1.36005	0.000407289	0.000741991	L7N655#PHI:3630#PepN#1773#Mycobacterium_tuberculosis#increased_virulence_(hypervirulence)	aminopeptidase	K13721//aminopeptidase 2 [EC:3.4.11.-]	GO:0070011//peptidase activity, acting on L-amino acid peptides;GO:0140096//catalytic activity, acting on a protein;GO:0043169//cation binding;GO:0008233//peptidase activity;GO:0005488//binding;GO:0008238//exopeptidase activity;GO:0003824//catalytic activity;GO:0016787//hydrolase activity;GO:0004177//aminopeptidase activity;GO:0046914//transition metal ion binding;GO:0008237//metallopeptidase act…	XP_001220363.1|0.0e+00|hypothetical protein CHGG_01142 [Chaetomium globosum CBS 148.51]
4387350	1218	627.55	610.24	493.78	181.44	201.64	181.31	577.19	188.13	1.61787	0	0	NA	glycerol-3-phosphate dehydrogenase	K00006//glycerol-3-phosphate dehydrogenase (NAD+) [EC:1.1.1.8]+ko00564//Glycerophospholipid metabolism	GO:0046168//glycerol-3-phosphate catabolic process;GO:0006793//phosphorus metabolic process;GO:0005975//carbohydrate metabolic process;GO:0019637//organophosphate metabolic process;GO:0006072//glycerol-3-phosphate metabolic process;GO:0046434//organophosphate catabolic process;GO:0009056//catabolic process;GO:0052646//alditol phosphate metabolic process;GO:1901136//carbohydrate derivative catabol…	XP_001220383.1|7.9e-237|hypothetical protein CHGG_01162 [Chaetomium globosum CBS 148.51]
4387352	2321	0.28	0.21	0.17	0.17	0.66	0.8	0.22	0.543	-1.30916	0.000253135	0.000452104	NA	NA	K14775//ribosome biogenesis protein UTP30;K11275//histone H1/5	NA	XP_001220385.1|0.0e+00|predicted protein [Chaetomium globosum CBS 148.51]
4387355	1481	6.13	6.8	8.49	16.31	14.41	16.19	7.14	15.636	-1.13127	6.37361e-42	3.85703e-42	NA	Rhodanese domain protein	K11996//adenylyltransferase and sulfurtransferase [EC:2.7.7.80 2.8.1.11]+ko04122//Sulfur relay system	GO:0002143//tRNA wobble position uridine thiolation;GO:0006725//cellular aromatic compound metabolic process;GO:0019637//organophosphate metabolic process;GO:0043545//molybdopterin cofactor metabolic process;GO:0051186//cofactor metabolic process;GO:0044237//cellular metabolic process;GO:1901576//organic substance biosynthetic process;GO:0018130//heterocycle biosynthetic process;GO:0006796//phosp…	XP_001220388.1|1.2e-276|hypothetical protein CHGG_01167 [Chaetomium globosum CBS 148.51]
4386518	1258	4.13	5.93	4.98	3.19	0.85	2.19	5.013	2.076	1.26788	1.44805e-11	1.77478e-11	NA	--	NA	GO:0010468//regulation of gene expression;GO:2000112//regulation of cellular macromolecule biosynthetic process;GO:0006355//regulation of transcription, DNA-templated;GO:0050789//regulation of biological process;GO:0019219//regulation of nucleobase-containing compound metabolic process;GO:0050794//regulation of cellular process;GO:0051171//regulation of nitrogen compound metabolic process;GO:0060…	XP_001220392.1|1.5e-174|predicted protein [Chaetomium globosum CBS 148.51]
4386323	553	6.63	5.59	2.35	7	9.21	13.76	4.856	9.99	-1.03768	3.06463e-08	4.33166e-08	NA	NA	K01183//chitinase [EC:3.2.1.14]+ko00520//Amino sugar and nucleotide sugar metabolism+ko01100//Metabolic pathways	NA	XP_001220401.1|6.5e-80|predicted protein [Chaetomium globosum CBS 148.51]
4386528	495	0.32	0.32	0.48	1.12	0.96	2.58	0.373	1.553	-2.05312	8.48426e-05	0.000145642	NA	--	NA	NA	XP_001220413.1|8.0e-87|predicted protein [Chaetomium globosum CBS 148.51]
4387447	2353	3.58	2.53	1.27	6.52	9.65	14.92	2.46	10.363	-2.07198	3.15359e-106	8.89773e-107	I1RV74#PHI:1399#GzC2H062#5518#Fusarium_graminearum#unaffected_pathogenicity	--	K05747//Wiskott-Aldrich syndrome protein+ko04144//Endocytosis+ko05132//Salmonella infection+ko05130//Pathogenic Escherichia coli infection+ko05131//Shigellosis+ko04810//Regulation of actin cytoskeleton+ko05100//Bacterial invasion of epithelial cells+ko04666//Fc gamma R-mediated phagocytosis+ko04530//Tight junction+ko05231//Choline metabolism in cancer+ko04520//Adherens junction+ko04062//Chemokine…	GO:0008092//cytoskeletal protein binding;GO:0005199//structural constituent of cell wall;GO:0005488//binding;GO:0003779//actin binding;GO:0005515//protein binding;GO:0005198//structural molecule activity;	XP_001220423.1|0.0e+00|hypothetical protein CHGG_01202 [Chaetomium globosum CBS 148.51]
4387396	1068	82.83	76.26	46.37	289.49	205.07	201.86	68.486	232.14	-1.76102	0	0	NA	NA	K01183//chitinase [EC:3.2.1.14]+ko00520//Amino sugar and nucleotide sugar metabolism+ko01100//Metabolic pathways	NA	XP_001220431.1|6.4e-178|hypothetical protein CHGG_01210 [Chaetomium globosum CBS 148.51]
4387397	1573	8.35	6.37	6.05	39.21	26.33	24.22	6.923	29.92	-2.11185	1.40135e-159	2.74117e-160	NA	NA	NA	NA	XP_001220432.1|1.2e-232|hypothetical protein CHGG_01211 [Chaetomium globosum CBS 148.51]
4387677	1768	10.29	9.84	11.97	19.52	22.87	23.72	10.7	22.036	-1.04164	7.24305e-52	3.75204e-52	NA	major facilitator Superfamily	K01078//acid phosphatase [EC:3.1.3.2];K01939//adenylosuccinate synthase [EC:6.3.4.4]+ko00230//Purine metabolism+ko00250//Alanine, aspartate and glutamate metabolism+ko01100//Metabolic pathways;K13336//peroxin-3+ko04146//Peroxisome	GO:0051234//establishment of localization;GO:0055085//transmembrane transport;GO:0006810//transport;GO:0051179//localization;GO:0044425//membrane part;GO:0016020//membrane;GO:0031224//intrinsic component of membrane;GO:0016021//integral component of membrane;	XP_001220439.1|1.3e-281|hypothetical protein CHGG_01218 [Chaetomium globosum CBS 148.51]
4387678	439	1.85	5.21	2.23	9.26	9.32	7.1	3.096	8.56	-1.46716	2.29991e-06	3.5811e-06	NA	--	NA	NA	XP_001220440.1|7.7e-40|predicted protein [Chaetomium globosum CBS 148.51]
4388195	2640	10.84	12.19	5.91	24.99	97.69	130.01	9.646	84.23	-3.12287	0	0	G4NJH9#PHI:6639#Modnm3#318829#Magnaporthe_oryzae#unaffected_pathogenicity	Dynamin family	K17065//dynamin 1-like protein [EC:3.6.5.5]+ko04214//Apoptosis - fly+ko04217//Necroptosis+ko04668//TNF signaling pathway+ko04621//NOD-like receptor signaling pathway	GO:0043167//ion binding;GO:0001883//purine nucleoside binding;GO:0005525//GTP binding;GO:0035639//purine ribonucleoside triphosphate binding;GO:0097159//organic cyclic compound binding;GO:0032561//guanyl ribonucleotide binding;GO:0016787//hydrolase activity;GO:0003924//GTPase activity;GO:0001882//nucleoside binding;GO:1901363//heterocyclic compound binding;GO:0043168//anion binding;GO:0003824//ca…	XP_001220442.1|0.0e+00|hypothetical protein CHGG_01221 [Chaetomium globosum CBS 148.51]
4388196	1692	2.15	1.19	1.19	3.77	4.98	7.5	1.51	5.416	-1.839	9.15703e-30	6.88965e-30	NA	--	K22020//mucin-19;K19475//WAS/WASL-interacting protein+ko04144//Endocytosis	NA	XP_001220443.1|1.5e-268|hypothetical protein CHGG_01222 [Chaetomium globosum CBS 148.51]
4388197	4068	0.13	0.15	0.07	0.45	0.57	0.73	0.116	0.583	-2.33953	5.92894e-14	6.69666e-14	I1RUC7#PHI:1260#FGSG_07816#5518#Fusarium_graminearum#unaffected_pathogenicity	Ankyrin Repeat	K17637//exocyst complex component 2+ko04014//Ras signaling pathway;K05747//Wiskott-Aldrich syndrome protein+ko04144//Endocytosis+ko05132//Salmonella infection+ko05130//Pathogenic Escherichia coli infection+ko05131//Shigellosis+ko04810//Regulation of actin cytoskeleton+ko05100//Bacterial invasion of epithelial cells+ko04666//Fc gamma R-mediated phagocytosis+ko04530//Tight junction+ko05231//Choline…	NA	XP_001220444.1|0.0e+00|hypothetical protein CHGG_01223 [Chaetomium globosum CBS 148.51]
4388182	769	0.73	0.15	0.73	4.82	3.97	2.95	0.536	3.913	-2.86499	1.83889e-14	2.03943e-14	NA	NA	K14855//ribosome assembly protein 4	GO:0044085//cellular component biogenesis;GO:0034622//cellular macromolecular complex assembly;GO:0065003//macromolecular complex assembly;GO:0034367//macromolecular complex remodeling;GO:0022618//ribonucleoprotein complex assembly;GO:0042273//ribosomal large subunit biogenesis;GO:0071840//cellular component organization or biogenesis;GO:0022613//ribonucleoprotein complex biogenesis;GO:0070925//o…	XP_001220452.1|9.2e-97|predicted protein [Chaetomium globosum CBS 148.51]
4388304	964	16.69	17.6	4.66	2.15	5	5.13	12.983	4.093	1.66888	9.1781e-30	6.90826e-30	NA	--	NA	GO:0044425//membrane part;GO:0016020//membrane;GO:0016021//integral component of membrane;GO:0031224//intrinsic component of membrane;	XP_001220453.1|2.1e-122|predicted protein [Chaetomium globosum CBS 148.51]
4388305	2262	1.24	1.33	1.45	4.45	3.81	3.34	1.34	3.866	-1.53016	5.02676e-25	4.20953e-25	NA	L-amino-acid oxidase activity	K19851//flocculation protein FLO11;K19849//signaling mucin MSB2	GO:0016491//oxidoreductase activity;GO:0003824//catalytic activity;	XP_001220454.1|0.0e+00|hypothetical protein CHGG_01233 [Chaetomium globosum CBS 148.51]
4388309	1611	0.05	0.05	0	2.51	2.48	2.81	0.033	2.6	-6.3862	1.2598e-40	7.80545e-41	NA	GAL4	NA	GO:0044237//cellular metabolic process;GO:0090304//nucleic acid metabolic process;GO:0043170//macromolecule metabolic process;GO:0009987//cellular process;GO:0006281//DNA repair;GO:0071704//organic substance metabolic process;GO:0051716//cellular response to stimulus;GO:0044238//primary metabolic process;GO:0006289//nucleotide-excision repair;GO:0009411//response to UV;GO:0006950//response to str…	XP_001220458.1|0.0e+00|predicted protein [Chaetomium globosum CBS 148.51]
4387646	1186	0.27	0.94	0.27	1.6	1.94	2.02	0.493	1.853	-1.9181	6.10816e-10	7.97092e-10	B9JV05#PHI:2895#F-avi4330#373#Agrobacterium_vitis#loss_of_pathogenicity	alcohol dehydrogenase	K15385//aspyridone synthetase trans-acting enoyl reductase;K21296//tenellin biosynthesis cytochrome P450 monooxygenase	GO:0005488//binding;GO:1901363//heterocyclic compound binding;GO:0016491//oxidoreductase activity;GO:0000166//nucleotide binding;GO:0036094//small molecule binding;GO:1901265//nucleoside phosphate binding;GO:0097159//organic cyclic compound binding;GO:0003824//catalytic activity;	XP_001220461.1|1.1e-221|hypothetical protein CHGG_01240 [Chaetomium globosum CBS 148.51]
4387647	1272	0.53	0.71	0.77	1.66	1.37	2.39	0.67	1.806	-1.42283	1.36389e-07	1.98145e-07	NA	NA	NA	NA	XP_001220462.1|8.2e-253|hypothetical protein CHGG_01241 [Chaetomium globosum CBS 148.51]
4387648	4162	0.23	0.18	0.09	1.9	2.48	3.21	0.166	2.53	-3.92677	1.24162e-70	5.01415e-71	Q2VLJ1#PHI:716#ZEB1#5518#Fusarium_graminearum#unaffected_pathogenicity	Berberine and berberine like	K01501//nitrilase [EC:3.5.5.1]+ko00910//Nitrogen metabolism+ko00380//Tryptophan metabolism;K01897//long-chain acyl-CoA synthetase [EC:6.2.1.3]+ko03320//PPAR signaling pathway+ko04146//Peroxisome+ko04216//Ferroptosis+ko04714//Thermogenesis+ko00061//Fatty acid biosynthesis+ko01100//Metabolic pathways+ko01212//Fatty acid metabolism+ko00071//Fatty acid degradation+ko04920//Adipocytokine signaling pat…	GO:0006996//organelle organization;GO:0007010//cytoskeleton organization;GO:0071840//cellular component organization or biogenesis;GO:0016043//cellular component organization;GO:0030029//actin filament-based process;GO:0009987//cellular process;GO:0030036//actin cytoskeleton organization;GO:0005856//cytoskeleton;GO:0015629//actin cytoskeleton;GO:0032991//macromolecular complex;GO:0044464//cell pa…	XP_001220463.1|0.0e+00|hypothetical protein CHGG_01242 [Chaetomium globosum CBS 148.51]
4387649	1080	0.89	0.52	0.6	1.26	1.57	1.8	0.67	1.543	-1.2018	9.54226e-05	0.000164721	I1R980#PHI:2393#Related_to_O-methylsterigmatocystin_oxidoreductase#5518#Fusarium_graminearum#increased_virulence_(hypervirulence)	Cytochrome p450	K22122//gliotoxin biosynthesis cytochrome P450 monooxygenase	GO:0044425//membrane part;GO:0016020//membrane;GO:0016021//integral component of membrane;GO:0031224//intrinsic component of membrane;GO:0003824//catalytic activity;GO:0097159//organic cyclic compound binding;GO:0016491//oxidoreductase activity;GO:0005506//iron ion binding;GO:0046906//tetrapyrrole binding;GO:0046914//transition metal ion binding;GO:1901363//heterocyclic compound binding;GO:000449…	XP_001220464.1|1.1e-194|hypothetical protein CHGG_01243 [Chaetomium globosum CBS 148.51]
4387562	564	0.42	0.14	0.56	8.32	9.21	12.73	0.373	10.086	-4.76405	4.71793e-51	2.47091e-51	NA	NA	K22685//DNA-dependent metalloprotease WSS1 [EC:3.4.24.-]	NA	XP_001220465.1|5.3e-103|hypothetical protein CHGG_01244 [Chaetomium globosum CBS 148.51]
4387563	1134	3.73	3.33	1.98	16.14	25.04	40.33	3.013	27.17	-3.16866	2.32007e-202	3.6111e-203	Q0UDE7#PHI:2247#Sch1#13684#Parastagonospora_nodorum#unaffected_pathogenicity	Dehydrogenase reductase	K00218//protochlorophyllide reductase [EC:1.3.1.33];K03686//molecular chaperone DnaJ;K16066//3-hydroxy acid dehydrogenase / malonic semialdehyde reductase [EC:1.1.1.381 1.1.1.-]	NA	XP_001220466.1|4.6e-204|hypothetical protein CHGG_01245 [Chaetomium globosum CBS 148.51]
4387564	1374	0.12	0.06	0.35	0.29	0.58	0.76	0.176	0.543	-1.63992	0.000731522	0.00136257	NA	Alpha beta hydrolase	K03233//elongation factor 1-gamma+ko05134//Legionellosis	GO:0016787//hydrolase activity;GO:0003824//catalytic activity;	XP_001220467.1|2.9e-253|hypothetical protein CHGG_01246 [Chaetomium globosum CBS 148.51]
4387566	2043	12.79	11.01	8.69	20.41	25.36	27.85	10.83	24.54	-1.17867	1.13301e-79	4.15339e-80	G4N740#PHI:4024#MoST1#318829#Magnaporthe_oryzae#unaffected_pathogenicity	Transporter	K08139//MFS transporter, SP family, sugar:H+ symporter;K08150//MFS transporter, SP family, solute carrier family 2 (myo-inositol transporter), member 13;K19851//flocculation protein FLO11	GO:0005886//plasma membrane;GO:0016021//integral component of membrane;GO:0031226//intrinsic component of plasma membrane;GO:0031224//intrinsic component of membrane;GO:0044464//cell part;GO:0005887//integral component of plasma membrane;GO:0044425//membrane part;GO:0005623//cell;GO:0044459//plasma membrane part;GO:0016020//membrane;GO:0071944//cell periphery;GO:0008324//cation transmembrane tran…	XP_001220469.1|0.0e+00|hypothetical protein CHGG_01248 [Chaetomium globosum CBS 148.51]
4386890	3306	0	0	0.1	0.26	0.1	0.34	0.033	0.233	-2.77672	0.000229083	0.00040722	NA	Retrotransposon protein	NA	NA	XP_001220478.1|0.0e+00|hypothetical protein CHGG_01257 [Chaetomium globosum CBS 148.51]
4386891	3348	1.18	0.97	0.83	13.57	7.65	10.13	0.993	10.45	-3.39649	1.87313e-241	2.45957e-242	P00722#PHI:6268#lacZ#562#Escherichia_coli#reduced_virulence	hydrolase family 2	K01190//beta-galactosidase [EC:3.2.1.23]	GO:0044238//primary metabolic process;GO:0008152//metabolic process;GO:0071704//organic substance metabolic process;GO:0005975//carbohydrate metabolic process;GO:1902494//catalytic complex;GO:0009341//beta-galactosidase complex;GO:0032991//macromolecular complex;GO:0004565//beta-galactosidase activity;GO:0003824//catalytic activity;GO:0005488//binding;GO:0015925//galactosidase activity;GO:0030246…	XP_001220479.1|0.0e+00|hypothetical protein CHGG_01258 [Chaetomium globosum CBS 148.51]
4386404	1422	29.26	28.61	23.09	76.28	55.19	59.49	26.986	63.653	-1.2383	3.24634e-189	5.3747e-190	NA	NA	K01183//chitinase [EC:3.2.1.14]+ko00520//Amino sugar and nucleotide sugar metabolism+ko01100//Metabolic pathways;K11245//mating pheromone-induced death protein 2	GO:0008152//metabolic process;GO:0044238//primary metabolic process;GO:0071704//organic substance metabolic process;GO:0006629//lipid metabolic process;GO:0016787//hydrolase activity;GO:0016788//hydrolase activity, acting on ester bonds;GO:0042578//phosphoric ester hydrolase activity;GO:0008081//phosphoric diester hydrolase activity;GO:0003824//catalytic activity;	XP_001220483.1|6.1e-273|hypothetical protein CHGG_01262 [Chaetomium globosum CBS 148.51]
4387403	1685	36.36	42.37	58.59	16.99	19.74	22.15	45.773	19.626	1.22191	1.21157e-147	2.51193e-148	Q0V515#PHI:3914#Sdh1#13684#Parastagonospora_nodorum#reduced_virulence	Dehydrogenase	K00129//aldehyde dehydrogenase (NAD(P)+) [EC:1.2.1.5]+ko00410//beta-Alanine metabolism+ko00980//Metabolism of xenobiotics by cytochrome P450+ko00982//Drug metabolism - cytochrome P450+ko00340//Histidine metabolism+ko00010//Glycolysis / Gluconeogenesis+ko05204//Chemical carcinogenesis+ko00360//Phenylalanine metabolism+ko00350//Tyrosine metabolism+ko01100//Metabolic pathways;K00128//aldehyde dehydr…	GO:0003824//catalytic activity;GO:0016491//oxidoreductase activity;GO:0016903//oxidoreductase activity, acting on the aldehyde or oxo group of donors;GO:0016620//oxidoreductase activity, acting on the aldehyde or oxo group of donors, NAD or NADP as acceptor;	XP_001220501.1|3.1e-302|hypothetical protein CHGG_01280 [Chaetomium globosum CBS 148.51]
4387404	3689	17.16	20.1	15.7	3.13	5.4	7	17.653	5.176	1.77127	2.11905e-177	3.78213e-178	NA	amidohydrolase 2	K03392//aminocarboxymuconate-semialdehyde decarboxylase [EC:4.1.1.45]+ko00380//Tryptophan metabolism+ko01100//Metabolic pathways	GO:0016787//hydrolase activity;GO:0016831//carboxy-lyase activity;GO:0003824//catalytic activity;GO:0016829//lyase activity;GO:0016830//carbon-carbon lyase activity;	XP_001220502.1|0.0e+00|hypothetical protein CHGG_01281 [Chaetomium globosum CBS 148.51]
4388224	1136	0.08	0.39	0.15	0.54	0.93	0.7	0.206	0.723	-1.80985	0.00033237	0.000599712	NA	--	NA	NA	XP_001220512.1|1.8e-191|predicted protein [Chaetomium globosum CBS 148.51]
4388335	1940	308.09	344.57	341.8	148.66	175.58	161.22	331.486	161.82	1.03478	0	0	NA	tetratricopeptide repeat domain	K09553//stress-induced-phosphoprotein 1+ko05020//Prion diseases	NA	XP_001220530.1|0.0e+00|conserved hypothetical protein [Chaetomium globosum CBS 148.51]
4388094	1594	8.95	10.8	8.17	29.07	27.52	30.92	9.306	29.17	-1.64747	4.94557e-143	1.05656e-143	NA	NA	NA	NA	XP_001220540.1|1.5e-293|predicted protein [Chaetomium globosum CBS 148.51]
4387240	4972	0.66	1.12	0.73	1.34	1.98	1.89	0.836	1.736	-1.05799	3.37587e-15	3.64563e-15	I1RGD6#PHI:1193#(Sc_Sky1)#5518#Fusarium_graminearum#reduced_virulence	Retrotransposon protein	K00869//mevalonate kinase [EC:2.7.1.36]+ko04146//Peroxisome+ko00900//Terpenoid backbone biosynthesis+ko01100//Metabolic pathways;K22686//pro-apoptotic serine protease NMA111 [EC:3.4.21.-];K08832//serine/threonine-protein kinase SRPK3 [EC:2.7.11.1]	GO:0046483//heterocycle metabolic process;GO:0034641//cellular nitrogen compound metabolic process;GO:0006725//cellular aromatic compound metabolic process;GO:1901360//organic cyclic compound metabolic process;GO:0044237//cellular metabolic process;GO:0071704//organic substance metabolic process;GO:1901657//glycosyl compound metabolic process;GO:0006807//nitrogen compound metabolic process;GO:190…	XP_001220542.1|0.0e+00|hypothetical protein CHGG_01321 [Chaetomium globosum CBS 148.51]
4386428	1023	0.07	0.15	0	0.44	0.75	1.05	0.073	0.746	-3.32442	3.50696e-07	5.20344e-07	NA	chitin binding protein	K01183//chitinase [EC:3.2.1.14]+ko00520//Amino sugar and nucleotide sugar metabolism+ko01100//Metabolic pathways	NA	RSL74973.1|5.3e-69|hypothetical protein CEP51_011299 [Fusarium sp. AF-3]
4386430	2029	0.53	0.18	0.37	1.53	1.45	0.68	0.36	1.22	-1.7643	3.60937e-07	5.35647e-07	NA	--	K00869//mevalonate kinase [EC:2.7.1.36]+ko04146//Peroxisome+ko00900//Terpenoid backbone biosynthesis+ko01100//Metabolic pathways;K00953//FAD synthetase [EC:2.7.7.2]+ko00740//Riboflavin metabolism+ko01100//Metabolic pathways	GO:0043167//ion binding;GO:0046872//metal ion binding;GO:0046914//transition metal ion binding;GO:0043169//cation binding;GO:0008270//zinc ion binding;GO:0003676//nucleic acid binding;GO:1901363//heterocyclic compound binding;GO:0097159//organic cyclic compound binding;GO:0005488//binding;	XP_001220555.1|6.4e-245|predicted protein [Chaetomium globosum CBS 148.51]
4386433	2154	0.17	0.63	0.52	1.2	1.15	1.78	0.44	1.376	-1.64886	1.73387e-07	2.53147e-07	I1RDG6#PHI:1555#GzMyb019#5518#Fusarium_graminearum#unaffected_pathogenicity	NA	K01130//arylsulfatase [EC:3.1.6.1];K01078//acid phosphatase [EC:3.1.3.2];K08192//MFS transporter, ACS family, allantoate permease	GO:0006810//transport;GO:0051179//localization;GO:0051234//establishment of localization;GO:0055085//transmembrane transport;GO:0016020//membrane;GO:0044425//membrane part;GO:0016021//integral component of membrane;GO:0031224//intrinsic component of membrane;	XP_001220558.1|3.5e-254|hypothetical protein CHGG_01337 [Chaetomium globosum CBS 148.51]
4386434	2906	0.54	0.45	0.42	1.61	2.56	2.32	0.47	2.163	-2.20279	2.87427e-27	2.29039e-27	G4N134#PHI:5606#FZC15#318829#Magnaporthe_oryzae#unaffected_pathogenicity	NA	K05747//Wiskott-Aldrich syndrome protein+ko04144//Endocytosis+ko05132//Salmonella infection+ko05130//Pathogenic Escherichia coli infection+ko05131//Shigellosis+ko04810//Regulation of actin cytoskeleton+ko05100//Bacterial invasion of epithelial cells+ko04666//Fc gamma R-mediated phagocytosis+ko04530//Tight junction+ko05231//Choline metabolism in cancer+ko04520//Adherens junction+ko04062//Chemokine…	GO:0044237//cellular metabolic process;GO:0034641//cellular nitrogen compound metabolic process;GO:1901576//organic substance biosynthetic process;GO:0008152//metabolic process;GO:0032774//RNA biosynthetic process;GO:0006351//transcription, DNA-templated;GO:0044271//cellular nitrogen compound biosynthetic process;GO:0034645//cellular macromolecule biosynthetic process;GO:0006139//nucleobase-conta…	XP_001220559.1|0.0e+00|hypothetical protein CHGG_01338 [Chaetomium globosum CBS 148.51]
4386437	1477	1.28	1.12	0.96	3.36	4.17	4.8	1.12	4.11	-1.87039	1.09985e-22	9.6995e-23	G4NIB5#PHI:812#MGG_10702#318829#Magnaporthe_oryzae#reduced_virulence	major facilitator Superfamily	K02835//peptide chain release factor 1;K17866//diphthamide biosynthesis protein 2;K11231//osomolarity two-component system, sensor histidine kinase SLN1 [EC:2.7.13.3];K00276//primary-amine oxidase [EC:1.4.3.21]+ko00410//beta-Alanine metabolism+ko00260//Glycine, serine and threonine metabolism+ko00360//Phenylalanine metabolism+ko00350//Tyrosine metabolism+ko01100//Metabolic pathways	GO:0051179//localization;GO:0051234//establishment of localization;GO:0006810//transport;GO:0055085//transmembrane transport;GO:0016020//membrane;GO:0044425//membrane part;GO:0016021//integral component of membrane;GO:0031224//intrinsic component of membrane;	XP_001220562.1|6.0e-254|hypothetical protein CHGG_01341 [Chaetomium globosum CBS 148.51]
4386451	696	57.92	63	38.81	19.85	26.78	27.19	53.243	24.606	1.11466	6.88609e-65	2.98157e-65	NA	ubiE/COQ5 methyltransferase family	NA	GO:0016741//transferase activity, transferring one-carbon groups;GO:0003824//catalytic activity;GO:0016740//transferase activity;GO:0008168//methyltransferase activity;	OCL12149.1|4.7e-69|S-adenosyl-L-methionine-dependent methyltransferase [Glonium stellatum]
4386454	1425	15.1	15.47	18.64	7.06	8.9	8.45	16.403	8.136	1.01152	1.01974e-36	6.74399e-37	G4NIB5#PHI:812#MGG_10702#318829#Magnaporthe_oryzae#reduced_virulence	Major Facilitator Superfamily	K02835//peptide chain release factor 1;K17866//diphthamide biosynthesis protein 2;K11231//osomolarity two-component system, sensor histidine kinase SLN1 [EC:2.7.13.3];K00276//primary-amine oxidase [EC:1.4.3.21]+ko00410//beta-Alanine metabolism+ko00260//Glycine, serine and threonine metabolism+ko00360//Phenylalanine metabolism+ko00350//Tyrosine metabolism+ko01100//Metabolic pathways	GO:0051234//establishment of localization;GO:0055085//transmembrane transport;GO:0006810//transport;GO:0051179//localization;GO:0016020//membrane;GO:0016021//integral component of membrane;GO:0031224//intrinsic component of membrane;GO:0044425//membrane part;	XP_001220567.1|1.6e-268|hypothetical protein CHGG_01346 [Chaetomium globosum CBS 148.51]
4387017	1926	0.55	1.2	0.65	1.93	1.85	1.76	0.8	1.846	-1.20894	0.000113029	0.000196166	NA	NA	NA	GO:0016021//integral component of membrane;GO:0031224//intrinsic component of membrane;GO:0044425//membrane part;GO:0016020//membrane;	XP_001220583.1|2.6e-154|predicted protein [Chaetomium globosum CBS 148.51]
4387422	2951	1.82	1.9	1.08	4.76	3.92	4.81	1.6	4.496	-1.48792	1.12393e-32	7.98693e-33	NA	repeat-containing protein	K01537//Ca2+-transporting ATPase [EC:3.6.3.8];K03255//protein TIF31	GO:0043228//non-membrane-bounded organelle;GO:0031224//intrinsic component of membrane;GO:0043232//intracellular non-membrane-bounded organelle;GO:0005871//kinesin complex;GO:0044464//cell part;GO:0016021//integral component of membrane;GO:0032991//macromolecular complex;GO:0016020//membrane;GO:0044422//organelle part;GO:0043229//intracellular organelle;GO:0043226//organelle;GO:0005622//intracell…	XP_001220635.1|0.0e+00|hypothetical protein CHGG_01414 [Chaetomium globosum CBS 148.51]
4387720	2931	63.08	53.42	36.75	18.22	21.53	24.74	51.083	21.496	1.25036	1.81635e-301	1.93201e-302	NA	Conserved hypothetical, protein	K05747//Wiskott-Aldrich syndrome protein+ko04144//Endocytosis+ko05132//Salmonella infection+ko05130//Pathogenic Escherichia coli infection+ko05131//Shigellosis+ko04810//Regulation of actin cytoskeleton+ko05100//Bacterial invasion of epithelial cells+ko04666//Fc gamma R-mediated phagocytosis+ko04530//Tight junction+ko05231//Choline metabolism in cancer+ko04520//Adherens junction+ko04062//Chemokine…	NA	XP_001220648.1|0.0e+00|hypothetical protein CHGG_01427 [Chaetomium globosum CBS 148.51]
4387046	2141	1.19	1.05	1.2	2.35	2.87	1.94	1.146	2.386	-1.05814	3.14784e-09	4.23266e-09	NA	tyrosinase	K00505//tyrosinase [EC:1.14.18.1]+ko04916//Melanogenesis+ko00350//Tyrosine metabolism+ko01100//Metabolic pathways	GO:0043169//cation binding;GO:0016491//oxidoreductase activity;GO:0005488//binding;GO:0003824//catalytic activity;GO:0046872//metal ion binding;GO:0043167//ion binding;	XP_001220655.1|0.0e+00|hypothetical protein CHGG_01434 [Chaetomium globosum CBS 148.51]
4387047	1155	114.72	108.9	78.24	38.6	43.65	46.14	100.62	42.796	1.23447	2.01602e-226	2.80469e-227	NA	Transmembrane protein 110	NA	GO:0031224//intrinsic component of membrane;GO:0016020//membrane;GO:0016021//integral component of membrane;GO:0044425//membrane part;	XP_001220656.1|3.7e-209|hypothetical protein CHGG_01435 [Chaetomium globosum CBS 148.51]
4387461	737	29.59	25.47	18.46	50.77	50.16	51.7	24.506	50.876	-1.05304	3.01226e-54	1.49886e-54	NA	GINS complex subunit 4 (Sld5 homolog)	K10735//GINS complex subunit 4	GO:0006259//DNA metabolic process;GO:0046483//heterocycle metabolic process;GO:0044238//primary metabolic process;GO:0090304//nucleic acid metabolic process;GO:0071704//organic substance metabolic process;GO:0006261//DNA-dependent DNA replication;GO:0008152//metabolic process;GO:0006260//DNA replication;GO:0009987//cellular process;GO:0044249//cellular biosynthetic process;GO:0007059//chromosome …	XP_001220704.1|7.4e-120|hypothetical protein CHGG_01483 [Chaetomium globosum CBS 148.51]
4388172	594	164.97	160.32	180.39	73.8	63.25	64.17	168.56	67.073	1.3292	1.72221e-199	2.70642e-200	NA	Protein of unknown function (DUF3602)	NA	NA	XP_001220716.1|1.2e-93|hypothetical protein CHGG_01495 [Chaetomium globosum CBS 148.51]
4386206	1137	6.52	6.22	5.07	1.37	2.54	2.66	5.936	2.19	1.44074	6.26515e-12	7.58468e-12	NA	--	NA	NA	XP_001220739.1|4.2e-131|predicted protein [Chaetomium globosum CBS 148.51]
4386207	680	174.37	173.66	129.06	64.56	80.06	76.81	159.03	73.81	1.10843	8.69272e-165	1.66903e-165	I1RSJ5#PHI:1489#GzHMG021#5518#Fusarium_graminearum#unaffected_pathogenicity	high mobility group	NA	GO:0043231//intracellular membrane-bounded organelle;GO:0005634//nucleus;GO:0043227//membrane-bounded organelle;GO:0005622//intracellular;GO:0005623//cell;GO:0044424//intracellular part;GO:0043229//intracellular organelle;GO:0044464//cell part;GO:0043226//organelle;GO:0097159//organic cyclic compound binding;GO:0003677//DNA binding;GO:0003676//nucleic acid binding;GO:0005488//binding;GO:1901363//…	XP_001220740.1|2.7e-108|hypothetical protein CHGG_01519 [Chaetomium globosum CBS 148.51]
4388018	1689	0.72	0.58	0.15	0.43	1.38	1.67	0.483	1.16	-1.26553	0.000308543	0.000555144	NA	Oxysterol-binding protein	K20465//oxysterol-binding protein-related protein 9/10/11	NA	XP_001220762.1|5.5e-202|hypothetical protein CHGG_01541 [Chaetomium globosum CBS 148.51]
4388021	864	39.9	43.78	48.5	88.3	112.51	145.1	44.06	115.303	-1.38703	2.23866e-192	3.63237e-193	NA	Serine protease	K06693//26S proteasome non-ATPase regulatory subunit 9	GO:0071840//cellular component organization or biogenesis;GO:0043933//macromolecular complex subunit organization;GO:0065003//macromolecular complex assembly;GO:0022607//cellular component assembly;GO:0044085//cellular component biogenesis;GO:0043248//proteasome assembly;GO:0016043//cellular component organization;GO:0070682//proteasome regulatory particle assembly;GO:0009987//cellular process;GO…	XP_001220765.1|3.4e-128|hypothetical protein CHGG_01544 [Chaetomium globosum CBS 148.51]
4387529	2671	2.72	2.48	1.32	3.28	4.92	5.39	2.173	4.53	-1.05736	1.33961e-12	1.58713e-12	I1S832#PHI:1723#GzZC038#5518#Fusarium_graminearum#unaffected_pathogenicity	NA	NA	GO:0044249//cellular biosynthetic process;GO:0071704//organic substance metabolic process;GO:0008152//metabolic process;GO:0046483//heterocycle metabolic process;GO:0006807//nitrogen compound metabolic process;GO:0044238//primary metabolic process;GO:0043170//macromolecule metabolic process;GO:0010467//gene expression;GO:1901360//organic cyclic compound metabolic process;GO:0016070//RNA metabolic…	XP_001220782.1|2.8e-300|hypothetical protein CHGG_01561 [Chaetomium globosum CBS 148.51]
4386291	773	23.68	23.15	11.4	49.14	62.94	72.12	19.41	61.4	-1.65961	5.98803e-131	1.40162e-131	NA	NA	K05747//Wiskott-Aldrich syndrome protein+ko04144//Endocytosis+ko05132//Salmonella infection+ko05130//Pathogenic Escherichia coli infection+ko05131//Shigellosis+ko04810//Regulation of actin cytoskeleton+ko05100//Bacterial invasion of epithelial cells+ko04666//Fc gamma R-mediated phagocytosis+ko04530//Tight junction+ko05231//Choline metabolism in cancer+ko04520//Adherens junction+ko04062//Chemokine…	GO:0044425//membrane part;GO:0016020//membrane;GO:0031224//intrinsic component of membrane;GO:0016021//integral component of membrane;	XP_001220812.1|5.9e-133|predicted protein [Chaetomium globosum CBS 148.51]
4386344	735	35.13	32.53	17.48	11.62	10.85	13.95	28.38	12.14	1.22644	2.65463e-43	1.56499e-43	NA	NA	K05747//Wiskott-Aldrich syndrome protein+ko04144//Endocytosis+ko05132//Salmonella infection+ko05130//Pathogenic Escherichia coli infection+ko05131//Shigellosis+ko04810//Regulation of actin cytoskeleton+ko05100//Bacterial invasion of epithelial cells+ko04666//Fc gamma R-mediated phagocytosis+ko04530//Tight junction+ko05231//Choline metabolism in cancer+ko04520//Adherens junction+ko04062//Chemokine…	NA	XP_001220817.1|1.6e-139|predicted protein [Chaetomium globosum CBS 148.51]
4386523	2166	27.93	32.03	54.29	17.28	17.9	17.02	38.083	17.4	1.12906	1.24437e-101	3.6418e-102	NA	Transcriptional regulator, gntR family	K00838//aromatic amino acid aminotransferase I / 2-aminoadipate transaminase [EC:2.6.1.57 2.6.1.39 2.6.1.27 2.6.1.5]	GO:0009058//biosynthetic process;GO:0008152//metabolic process;GO:0008483//transaminase activity;GO:0070279//vitamin B6 binding;GO:0048037//cofactor binding;GO:0016740//transferase activity;GO:0043167//ion binding;GO:0003824//catalytic activity;GO:0050662//coenzyme binding;GO:0008144//drug binding;GO:1901363//heterocyclic compound binding;GO:0019842//vitamin binding;GO:0043168//anion binding;GO:0…	XP_001220832.1|1.2e-284|hypothetical protein CHGG_01611 [Chaetomium globosum CBS 148.51]
4386525	579	6.32	5.6	1.21	5.27	10.61	15.96	4.376	10.613	-1.2738	3.3883e-13	3.91459e-13	NA	NA	NA	GO:0031224//intrinsic component of membrane;GO:0044425//membrane part;GO:0016020//membrane;GO:0016021//integral component of membrane;	XP_001220834.1|1.4e-97|predicted protein [Chaetomium globosum CBS 148.51]
4387742	3238	80.01	74.59	55.92	33.21	33.12	32.67	70.173	33	1.08915	9.14355e-271	1.08523e-271	NA	(PX) domain-containing protein	K01183//chitinase [EC:3.2.1.14]+ko00520//Amino sugar and nucleotide sugar metabolism+ko01100//Metabolic pathways	GO:0043167//ion binding;GO:0008289//lipid binding;GO:0005543//phospholipid binding;GO:0043168//anion binding;GO:0005488//binding;GO:0035091//phosphatidylinositol binding;	XP_001220861.1|0.0e+00|hypothetical protein CHGG_01640 [Chaetomium globosum CBS 148.51]
4388013	2391	176.5	214.27	271.64	58.8	68.3	59.61	220.803	62.236	1.82655	0	0	Q6TKU1#PHI:4559#T6SS2#562#Escherichia_coli#effector_(plant_avirulence_determinant)	ATP-dependent CLP protease ATP-binding subunit	K03695//ATP-dependent Clp protease ATP-binding subunit ClpB+ko04213//Longevity regulating pathway - multiple species	GO:0030554//adenyl nucleotide binding;GO:0035639//purine ribonucleoside triphosphate binding;GO:0043168//anion binding;GO:0005524//ATP binding;GO:0097367//carbohydrate derivative binding;GO:0097159//organic cyclic compound binding;GO:0008144//drug binding;GO:1901363//heterocyclic compound binding;GO:0000166//nucleotide binding;GO:0032553//ribonucleotide binding;GO:0036094//small molecule binding;…	XP_001220867.1|0.0e+00|conserved hypothetical protein [Chaetomium globosum CBS 148.51]
4388016	1268	2.45	3.18	2.12	5.88	4.94	4.96	2.583	5.26	-1.02688	1.24075e-08	1.71532e-08	NA	--	K11422//histone-lysine N-methyltransferase SETD1 [EC:2.1.1.43]+ko00310//Lysine degradation;K05747//Wiskott-Aldrich syndrome protein+ko04144//Endocytosis+ko05132//Salmonella infection+ko05130//Pathogenic Escherichia coli infection+ko05131//Shigellosis+ko04810//Regulation of actin cytoskeleton+ko05100//Bacterial invasion of epithelial cells+ko04666//Fc gamma R-mediated phagocytosis+ko04530//Tight j…	GO:0005488//binding;GO:0003779//actin binding;GO:0005515//protein binding;GO:0005198//structural molecule activity;GO:0008092//cytoskeletal protein binding;GO:0005199//structural constituent of cell wall;	XP_001220870.1|5.8e-173|hypothetical protein CHGG_01649 [Chaetomium globosum CBS 148.51]
4387771	1875	1.67	1.52	3.04	5.41	4.72	5.14	2.076	5.09	-1.29452	4.1637e-23	3.64442e-23	NA	Conserved hypothetical, protein	NA	GO:0016021//integral component of membrane;GO:0044425//membrane part;GO:0031224//intrinsic component of membrane;GO:0016020//membrane;	XP_001220872.1|0.0e+00|hypothetical protein CHGG_01651 [Chaetomium globosum CBS 148.51]
4387773	2039	3.96	2.04	1.84	46.85	41.98	46.34	2.613	45.056	-4.10585	0	0	A7U5U4#PHI:2058#LHS1#318829#Magnaporthe_oryzae#reduced_virulence	Heat shock protein	K09490//heat shock 70kDa protein 5+ko04141//Protein processing in endoplasmic reticulum+ko04918//Thyroid hormone synthesis+ko03060//Protein export+ko05020//Prion diseases	GO:0071966//fungal-type cell wall polysaccharide metabolic process;GO:0006073//cellular glucan metabolic process;GO:1901698//response to nitrogen compound;GO:0065002//intracellular protein transmembrane transport;GO:0072599//establishment of protein localization to endoplasmic reticulum;GO:0046907//intracellular transport;GO:0000271//polysaccharide biosynthetic process;GO:0000003//reproduction;GO…	XP_001220874.1|8.0e-276|hypothetical protein CHGG_01653 [Chaetomium globosum CBS 148.51]
4387910	1376	10.15	14.96	16.35	6.59	6.38	6.65	13.82	6.54	1.0793	5.51564e-23	4.83936e-23	NA	NA	NA	NA	XP_001220890.1|1.0e-183|predicted protein [Chaetomium globosum CBS 148.51]
4387885	339	126.27	109.16	148.3	284.09	210.94	290.3	127.91	261.776	-1.03317	1.66189e-127	4.00485e-128	NA	NA	NA	NA	XP_001220894.1|3.8e-56|predicted protein [Chaetomium globosum CBS 148.51]
4386990	2014	6.27	7.46	6.54	2.59	2.9	1.99	6.756	2.493	1.4365	1.35529e-25	1.11866e-25	NA	Conserved hypothetical, protein	K11422//histone-lysine N-methyltransferase SETD1 [EC:2.1.1.43]+ko00310//Lysine degradation;K19475//WAS/WASL-interacting protein+ko04144//Endocytosis;K05747//Wiskott-Aldrich syndrome protein+ko04144//Endocytosis+ko05132//Salmonella infection+ko05130//Pathogenic Escherichia coli infection+ko05131//Shigellosis+ko04810//Regulation of actin cytoskeleton+ko05100//Bacterial invasion of epithelial cells+…	NA	XP_001220933.1|2.5e-268|hypothetical protein CHGG_01712 [Chaetomium globosum CBS 148.51]
4386940	1941	56.95	57.73	68.23	27.19	27.09	27.98	60.97	27.42	1.15299	4.63929e-222	6.59358e-223	NA	lysosomal cobalamin transporter. Required to export cobalamin from lysosomes allowing its conversion to cofactors (By similarity)	K14617//LMBR1 domain-containing protein 1+ko04977//Vitamin digestion and absorption	GO:0016020//membrane;GO:0043226//organelle;GO:0043229//intracellular organelle;GO:0000323//lytic vacuole;GO:0044437//vacuolar part;GO:0005774//vacuolar membrane;GO:0031224//intrinsic component of membrane;GO:0005765//lysosomal membrane;GO:0044425//membrane part;GO:0043231//intracellular membrane-bounded organelle;GO:0031090//organelle membrane;GO:0043227//membrane-bounded organelle;GO:0098588//bo…	XP_001912456.1|3.1e-211|uncharacterized protein PODANS_1_2600 [Podospora anserina S mat+]
4386775	2518	0.18	0.12	0	0.35	0.59	0.59	0.1	0.51	-2.38101	4.815e-05	8.1295e-05	NA	SET domain	NA	NA	XP_001220964.1|2.6e-246|hypothetical protein CHGG_01743 [Chaetomium globosum CBS 148.51]
4386776	804	0.29	0	0	0.86	0.67	0.29	0.096	0.606	-2.66546	0.000187547	0.000331131	NA	--	K05747//Wiskott-Aldrich syndrome protein+ko04144//Endocytosis+ko05132//Salmonella infection+ko05130//Pathogenic Escherichia coli infection+ko05131//Shigellosis+ko04810//Regulation of actin cytoskeleton+ko05100//Bacterial invasion of epithelial cells+ko04666//Fc gamma R-mediated phagocytosis+ko04530//Tight junction+ko05231//Choline metabolism in cancer+ko04520//Adherens junction+ko04062//Chemokine…	GO:0044764//multi-organism cellular process;GO:0071444//cellular response to pheromone;GO:0050789//regulation of biological process;GO:2000241//regulation of reproductive process;GO:0098740//multi organism cell adhesion;GO:0098743//cell aggregation;GO:0071310//cellular response to organic substance;GO:0043902//positive regulation of multi-organism process;GO:0000771//agglutination involved in con…	XP_001220965.1|2.0e-148|predicted protein [Chaetomium globosum CBS 148.51]
4386783	1497	52.51	48.74	33.43	95.2	114.24	138.69	44.893	116.043	-1.3685	0	0	NA	NA	NA	NA	XP_001220966.1|2.1e-303|predicted protein [Chaetomium globosum CBS 148.51]
4386906	2772	8.21	7	7.11	155.08	116.27	215.32	7.44	162.223	-4.44525	0	0	I1RB37#PHI:6119#BTA1#5518#Fusarium_graminearum#reduced_virulence	S-adenosylmethionine diacylglycerol 3-amino-3-carboxypropyl	K13621//betaine lipid synthase	GO:0016020//membrane;GO:0016021//integral component of membrane;GO:0031224//intrinsic component of membrane;GO:0044425//membrane part;GO:0008168//methyltransferase activity;GO:0016740//transferase activity;GO:0016741//transferase activity, transferring one-carbon groups;GO:0003824//catalytic activity;	XP_001220973.1|0.0e+00|hypothetical protein CHGG_01752 [Chaetomium globosum CBS 148.51]
4386586	2001	12.08	12.68	15.65	30.25	25.05	28.05	13.47	27.783	-1.04488	5.93246e-73	2.33337e-73	NA	SV2 related protein homolog	K22834//1,3-beta-glucanosyltransferase GAS3 [EC:2.4.1.-];K19475//WAS/WASL-interacting protein+ko04144//Endocytosis;K05747//Wiskott-Aldrich syndrome protein+ko04144//Endocytosis+ko05132//Salmonella infection+ko05130//Pathogenic Escherichia coli infection+ko05131//Shigellosis+ko04810//Regulation of actin cytoskeleton+ko05100//Bacterial invasion of epithelial cells+ko04666//Fc gamma R-mediated phago…	GO:0055085//transmembrane transport;GO:0006810//transport;GO:0051179//localization;GO:0051234//establishment of localization;GO:0016020//membrane;GO:0031224//intrinsic component of membrane;GO:0016021//integral component of membrane;GO:0044425//membrane part;GO:0005215//transporter activity;GO:0022857//transmembrane transporter activity;	XP_001221013.1|1.2e-311|hypothetical protein CHGG_01792 [Chaetomium globosum CBS 148.51]
4386375	1600	27.3	27.14	23.34	50.43	61.09	68.88	25.926	60.133	-1.21275	8.71054e-155	1.73527e-155	NA	Oxysterol-binding protein	K22285//oxysterol-binding protein-related protein 8	NA	XP_001221080.1|1.2e-251|hypothetical protein CHGG_01859 [Chaetomium globosum CBS 148.51]
4386390	1704	27.25	30.82	31.08	121.94	131.93	118.82	29.716	124.23	-2.0638	0	0	H8ZZ79#PHI:2710#mepB#474922#Colletotrichum_gloeosporioides#reduced_virulence	ammonium Transporter	K03320//ammonium transporter, Amt family	GO:0044425//membrane part;GO:0031224//intrinsic component of membrane;GO:0016020//membrane;GO:0016021//integral component of membrane;GO:0008324//cation transmembrane transporter activity;GO:0005215//transporter activity;GO:0022857//transmembrane transporter activity;GO:0015075//ion transmembrane transporter activity;GO:0008519//ammonium transmembrane transporter activity;	XP_003658417.1|1.4e-256|ammonium transporter [Thermothelomyces thermophilus ATCC 42464]
4386415	500	59.33	48.83	37.91	88.97	123.83	129.94	48.69	114.246	-1.22872	6.92029e-60	3.17936e-60	NA	--	NA	GO:0044424//intracellular part;GO:0005622//intracellular;GO:0005623//cell;GO:0043229//intracellular organelle;GO:0005634//nucleus;GO:0043226//organelle;GO:0043227//membrane-bounded organelle;GO:0044464//cell part;GO:0043231//intracellular membrane-bounded organelle;GO:0008270//zinc ion binding;GO:0046914//transition metal ion binding;GO:0140110//transcription regulator activity;GO:0046872//metal …	XP_001221088.1|1.9e-48|hypothetical protein CHGG_01867 [Chaetomium globosum CBS 148.51]
4386221	2892	3.04	3.36	3.31	25.35	24.12	46.11	3.236	31.86	-3.29822	0	0	NA	sulfate transporter	K14708//solute carrier family 26 (sodium-independent sulfate anion transporter), member 11	GO:0016020//membrane;GO:0044425//membrane part;GO:0016021//integral component of membrane;GO:0031224//intrinsic component of membrane;GO:0005215//transporter activity;GO:0015116//sulfate transmembrane transporter activity;GO:0022857//transmembrane transporter activity;GO:0015103//inorganic anion transmembrane transporter activity;GO:0015075//ion transmembrane transporter activity;GO:0022804//acti…	XP_001221098.1|0.0e+00|hypothetical protein CHGG_01877 [Chaetomium globosum CBS 148.51]
4387979	961	1.08	1.9	1.36	3.24	2.44	3.4	1.446	3.026	-1.06858	0.000206003	0.000365388	NA	NA	K01183//chitinase [EC:3.2.1.14]+ko00520//Amino sugar and nucleotide sugar metabolism+ko01100//Metabolic pathways;K03006//DNA-directed RNA polymerase II subunit RPB1 [EC:2.7.7.6]+ko03020//RNA polymerase+ko05016//Huntington disease+ko05168//Herpes simplex infection;K19475//WAS/WASL-interacting protein+ko04144//Endocytosis	NA	XP_001221105.1|4.2e-111|hypothetical protein CHGG_01884 [Chaetomium globosum CBS 148.51]
4388135	600	34.61	38.37	37.33	78.53	71.44	78.31	36.77	76.093	-1.04941	1.2656e-71	5.05395e-72	NA	RNA binding protein Pym	K14294//partner of Y14 and mago+ko03013//RNA transport+ko03015//mRNA surveillance pathway	GO:0009987//cellular process;GO:0022411//cellular component disassembly;GO:0071840//cellular component organization or biogenesis;GO:0016043//cellular component organization;GO:0032984//macromolecular complex disassembly;GO:0043933//macromolecular complex subunit organization;	XP_001221110.1|3.2e-106|hypothetical protein CHGG_01889 [Chaetomium globosum CBS 148.51]
4386440	913	123.8	126.89	113.39	342.99	231.66	237.46	121.36	270.703	-1.15807	0	0	NA	NA	K01183//chitinase [EC:3.2.1.14]+ko00520//Amino sugar and nucleotide sugar metabolism+ko01100//Metabolic pathways;K05747//Wiskott-Aldrich syndrome protein+ko04144//Endocytosis+ko05132//Salmonella infection+ko05130//Pathogenic Escherichia coli infection+ko05131//Shigellosis+ko04810//Regulation of actin cytoskeleton+ko05100//Bacterial invasion of epithelial cells+ko04666//Fc gamma R-mediated phagocy…	NA	XP_001221142.1|2.5e-120|hypothetical protein CHGG_01921 [Chaetomium globosum CBS 148.51]
4386441	1524	57.39	59.83	56.45	155.46	142.2	148.72	57.89	148.793	-1.36182	0	0	I1RB11#PHI:1443#GzGATA001#5518#Fusarium_graminearum#unaffected_pathogenicity	cutinase gene palindrome-binding protein	K14858//pre-rRNA-processing protein SRD1	GO:0046914//transition metal ion binding;GO:0003677//DNA binding;GO:0046872//metal ion binding;GO:0003676//nucleic acid binding;GO:0005488//binding;GO:0043565//sequence-specific DNA binding;GO:0043169//cation binding;GO:0097159//organic cyclic compound binding;GO:1901363//heterocyclic compound binding;GO:0008270//zinc ion binding;GO:0043167//ion binding;GO:0140110//transcription regulator activit…	XP_001221143.1|1.5e-276|hypothetical protein CHGG_01922 [Chaetomium globosum CBS 148.51]
4386488	1721	39.56	42.4	42.02	108.5	82.57	79.18	41.326	90.083	-1.12496	1.3657e-223	1.92459e-224	Q5X9A9#PHI:5264#hasA#1314#Streptococcus_pyogenes#unaffected_pathogenicity	Polysaccharide synthase	K00752//hyaluronan synthase [EC:2.4.1.212]	GO:0044425//membrane part;GO:0031224//intrinsic component of membrane;GO:0016020//membrane;GO:0016021//integral component of membrane;GO:0016740//transferase activity;GO:0003824//catalytic activity;	XP_001221153.1|5.0e-280|conserved hypothetical protein [Chaetomium globosum CBS 148.51]
4386489	1753	2.84	3.24	3.99	0.99	1.62	2.12	3.356	1.576	1.08943	4.14423e-05	6.97333e-05	NA	--	NA	NA	XP_001221154.1|2.6e-119|predicted protein [Chaetomium globosum CBS 148.51]
4388141	2607	3.66	3.29	2.4	7.33	5.63	7.49	3.116	6.816	-1.12921	9.78455e-32	7.07956e-32	NA	hydrolase family 2	K01192//beta-mannosidase [EC:3.2.1.25]+ko04142//Lysosome+ko00511//Other glycan degradation	GO:0005975//carbohydrate metabolic process;GO:0005976//polysaccharide metabolic process;GO:0043170//macromolecule metabolic process;GO:0009056//catabolic process;GO:0008152//metabolic process;GO:0071704//organic substance metabolic process;GO:0009057//macromolecule catabolic process;GO:0044238//primary metabolic process;GO:0000272//polysaccharide catabolic process;GO:1901575//organic substance ca…	XP_001221185.1|0.0e+00|hypothetical protein CHGG_01964 [Chaetomium globosum CBS 148.51]
4386409	4102	1.9	1.08	0.48	8.63	6.66	6.17	1.153	7.153	-2.62797	5.79855e-143	1.24053e-143	NA	NA	K01183//chitinase [EC:3.2.1.14]+ko00520//Amino sugar and nucleotide sugar metabolism+ko01100//Metabolic pathways	GO:0046914//transition metal ion binding;GO:0043167//ion binding;GO:0043169//cation binding;GO:0008270//zinc ion binding;GO:0046872//metal ion binding;GO:0005488//binding;	XP_001221193.1|0.0e+00|hypothetical protein CHGG_01972 [Chaetomium globosum CBS 148.51]
4386410	1307	4.27	4.49	1.39	13.52	9.8	9.01	3.383	10.776	-1.67158	1.37992e-43	8.10607e-44	NA	Protein of unknown function (DUF1399)	NA	NA	XP_001221194.1|6.2e-234|hypothetical protein CHGG_01973 [Chaetomium globosum CBS 148.51]
4386231	1413	43.67	55.19	39	15.04	12.99	12.6	45.953	13.543	1.76226	9.6482e-229	1.33066e-229	NA	Stress response protein Rds1	K19849//signaling mucin MSB2;K22020//mucin-19	NA	XP_001221205.1|1.7e-283|hypothetical protein CHGG_01984 [Chaetomium globosum CBS 148.51]
4386234	1130	0.89	0.45	0.15	1.33	1.04	2.24	0.496	1.536	-1.63476	0.000424026	0.000773629	NA	--	NA	GO:0016020//membrane;GO:0044425//membrane part;GO:0031224//intrinsic component of membrane;GO:0016021//integral component of membrane;	XP_001221208.1|5.9e-96|predicted protein [Chaetomium globosum CBS 148.51]
4386609	5732	1.05	1.05	0.57	2.64	1.51	2.22	0.89	2.123	-1.25883	4.62248e-27	3.69458e-27	I1RUC7#PHI:1260#FGSG_07816#5518#Fusarium_graminearum#unaffected_pathogenicity	Ankyrin Repeat	K17637//exocyst complex component 2+ko04014//Ras signaling pathway	GO:0031224//intrinsic component of membrane;GO:0016020//membrane;GO:0016021//integral component of membrane;GO:0044425//membrane part;	XP_001221210.1|0.0e+00|hypothetical protein CHGG_01989 [Chaetomium globosum CBS 148.51]
4386611	1791	0.5	0.45	0.17	0.72	2.07	2.52	0.373	1.77	-2.25042	2.85214e-13	3.28402e-13	NA	Heterokaryon incompatibility protein (HET)	K01869//leucyl-tRNA synthetase [EC:6.1.1.4]+ko00970//Aminoacyl-tRNA biosynthesis;K12349//neutral ceramidase [EC:3.5.1.23]+ko04071//Sphingolipid signaling pathway+ko00600//Sphingolipid metabolism+ko01100//Metabolic pathways	NA	XP_001221212.1|1.9e-271|hypothetical protein CHGG_01991 [Chaetomium globosum CBS 148.51]
4386634	566	0.16	0	0.24	1.52	2.18	1.49	0.133	1.73	-3.69373	9.27722e-05	0.000159756	NA	--	NA	GO:2000112//regulation of cellular macromolecule biosynthetic process;GO:0010556//regulation of macromolecule biosynthetic process;GO:0051171//regulation of nitrogen compound metabolic process;GO:0031323//regulation of cellular metabolic process;GO:0019219//regulation of nucleobase-containing compound metabolic process;GO:0050789//regulation of biological process;GO:0050794//regulation of cellula…	XP_001221216.1|2.6e-44|hypothetical protein CHGG_01995 [Chaetomium globosum CBS 148.51]
4387486	1497	45.28	40.05	41.67	5.56	6.75	5.14	42.333	5.816	2.86351	0	0	F9X691#PHI:4914#ZtCBR1#1047171#Zymoseptoria_tritici#reduced_virulence	cytochrome b5	K00326//cytochrome-b5 reductase [EC:1.6.2.2]+ko00520//Amino sugar and nucleotide sugar metabolism	GO:0016021//integral component of membrane;GO:0044425//membrane part;GO:0031224//intrinsic component of membrane;GO:0016020//membrane;GO:0043167//ion binding;GO:0048037//cofactor binding;GO:0005488//binding;GO:0043169//cation binding;GO:0003824//catalytic activity;GO:1901363//heterocyclic compound binding;GO:0016491//oxidoreductase activity;GO:0097159//organic cyclic compound binding;GO:0046872//…	XP_001221223.1|2.6e-279|hypothetical protein CHGG_02002 [Chaetomium globosum CBS 148.51]
4387487	1770	44.29	39.71	41.52	3.97	6.35	4	41.84	4.773	3.13252	0	0	I1RBR4#PHI:2908#Cyp51B#5518#Fusarium_graminearum#unaffected_pathogenicity__reduced_virulence	Cytochrome p450	K07824//benzoate 4-monooxygenase [EC:1.14.14.92];K19851//flocculation protein FLO11	GO:0006810//transport;GO:0051234//establishment of localization;GO:0055085//transmembrane transport;GO:0051179//localization;GO:0044425//membrane part;GO:0031224//intrinsic component of membrane;GO:0016020//membrane;GO:0016021//integral component of membrane;GO:0046872//metal ion binding;GO:0097159//organic cyclic compound binding;GO:1901363//heterocyclic compound binding;GO:0016491//oxidoreducta…	CEJ61408.1|8.8e-247|Putative Cytochrome P450 [Penicillium brasilianum]
4388315	2155	10.57	9.87	13.82	34.37	28.6	22.18	11.42	28.383	-1.31425	1.63779e-90	5.31486e-91	D3W9Z8#PHI:3907#ZrfC#746128#Aspergillus_fumigatus#loss_of_pathogenicity__reduced_virulence	zinc transporter	K14709//solute carrier family 39 (zinc transporter), member 1/2/3	GO:0016021//integral component of membrane;GO:0031224//intrinsic component of membrane;GO:0016020//membrane;GO:0044425//membrane part;GO:0008324//cation transmembrane transporter activity;GO:0022857//transmembrane transporter activity;GO:0046873//metal ion transmembrane transporter activity;GO:0015075//ion transmembrane transporter activity;GO:0005215//transporter activity;GO:0015318//inorganic m…	XP_003664804.1|3.5e-132|hypothetical protein MYCTH_2307966 [Thermothelomyces thermophilus ATCC 42464]
4388102	2220	2.04	1.38	0.88	1.74	4.08	6.66	1.433	4.16	-1.53388	1.7956e-28	1.39362e-28	NA	--	K01930//folylpolyglutamate synthase [EC:6.3.2.17]+ko01523//Antifolate resistance+ko01100//Metabolic pathways+ko00790//Folate biosynthesis;K00706//1,3-beta-glucan synthase [EC:2.4.1.34];K19849//signaling mucin MSB2	NA	XP_001221247.1|0.0e+00|hypothetical protein CHGG_02026 [Chaetomium globosum CBS 148.51]
4388103	2258	26.84	22.4	5.22	29.65	171.53	293.04	18.153	164.74	-3.1766	0	0	NA	Aaa atpase	K19851//flocculation protein FLO11;K19849//signaling mucin MSB2;K01183//chitinase [EC:3.2.1.14]+ko00520//Amino sugar and nucleotide sugar metabolism+ko01100//Metabolic pathways	GO:1901363//heterocyclic compound binding;GO:1901265//nucleoside phosphate binding;GO:0032555//purine ribonucleotide binding;GO:0000166//nucleotide binding;GO:0032553//ribonucleotide binding;GO:0097159//organic cyclic compound binding;GO:0035639//purine ribonucleoside triphosphate binding;GO:0030554//adenyl nucleotide binding;GO:0097367//carbohydrate derivative binding;GO:0043167//ion binding;GO:…	XP_001221248.1|0.0e+00|hypothetical protein CHGG_02027 [Chaetomium globosum CBS 148.51]
4388106	411	4.26	1.91	1.19	0.71	0.95	0.72	2.453	0.793	1.62977	0.000439474	0.00080287	NA	--	K11244//cell wall integrity and stress response component	NA	XP_001221251.1|4.0e-61|predicted protein [Chaetomium globosum CBS 148.51]
4388078	1081	19.47	21.33	17.45	12.28	6.74	5.55	19.416	8.19	1.24357	3.6897e-37	2.42132e-37	G4NES9#PHI:784#MGG_00056#318829#Magnaporthe_oryzae#reduced_virulence	Dehydrogenase reductase	K08141//MFS transporter, SP family, general alpha glucoside:H+ symporter;K00059//3-oxoacyl-[acyl-carrier protein] reductase [EC:1.1.1.100]+ko00780//Biotin metabolism+ko00061//Fatty acid biosynthesis+ko01100//Metabolic pathways+ko01212//Fatty acid metabolism	GO:0016491//oxidoreductase activity;GO:0003824//catalytic activity;	XP_001221253.1|4.5e-165|hypothetical protein CHGG_02032 [Chaetomium globosum CBS 148.51]
4388080	1759	0	0.05	0.18	0.59	0.68	0.78	0.076	0.683	-3.17242	1.30178e-09	1.72186e-09	I1RH09#PHI:1897#GzZC212#5518#Fusarium_graminearum#unaffected_pathogenicity	Fungal Zn(2)-Cys(6) binuclear cluster domain	NA	GO:0005634//nucleus;GO:0043226//organelle;GO:0044424//intracellular part;GO:0005623//cell;GO:0043229//intracellular organelle;GO:0005622//intracellular;GO:0043227//membrane-bounded organelle;GO:0043231//intracellular membrane-bounded organelle;GO:0044464//cell part;GO:0140110//transcription regulator activity;GO:0003700//DNA binding transcription factor activity;GO:0046872//metal ion binding;GO:0…	XP_001221255.1|0.0e+00|predicted protein [Chaetomium globosum CBS 148.51]
4388082	5985	1.09	0.96	0.74	2.93	2.66	2.43	0.93	2.673	-1.52413	3.20414e-35	2.17007e-35	NA	NA	K05747//Wiskott-Aldrich syndrome protein+ko04144//Endocytosis+ko05132//Salmonella infection+ko05130//Pathogenic Escherichia coli infection+ko05131//Shigellosis+ko04810//Regulation of actin cytoskeleton+ko05100//Bacterial invasion of epithelial cells+ko04666//Fc gamma R-mediated phagocytosis+ko04530//Tight junction+ko05231//Choline metabolism in cancer+ko04520//Adherens junction+ko04062//Chemokine…	GO:0016020//membrane;GO:0031224//intrinsic component of membrane;GO:0044425//membrane part;GO:0016021//integral component of membrane;GO:0140096//catalytic activity, acting on a protein;GO:0004175//endopeptidase activity;GO:0008324//cation transmembrane transporter activity;GO:0017171//serine hydrolase activity;GO:0022890//inorganic cation transmembrane transporter activity;GO:0015075//ion transm…	XP_001221257.1|0.0e+00|hypothetical protein CHGG_02036 [Chaetomium globosum CBS 148.51]
4387662	1113	37.11	35.93	27.87	107.28	95.03	96.79	33.636	99.7	-1.56718	0	0	NA	conserved hypothetical protein	K19475//WAS/WASL-interacting protein+ko04144//Endocytosis	GO:0003824//catalytic activity;GO:0016746//transferase activity, transferring acyl groups;GO:0016740//transferase activity;	XP_001221258.1|7.0e-216|hypothetical protein CHGG_02037 [Chaetomium globosum CBS 148.51]
4387663	3123	1.14	1.28	0.86	3.7	3.91	4.19	1.093	3.933	-1.84461	4.45612e-43	2.63506e-43	NA	NA	K19475//WAS/WASL-interacting protein+ko04144//Endocytosis	NA	XP_001221259.1|0.0e+00|predicted protein [Chaetomium globosum CBS 148.51]
4386964	2492	2.1	2.21	1.86	3.73	4.27	5.37	2.056	4.456	-1.11394	3.94647e-20	3.71635e-20	NA	transposon protein	NA	GO:0004252//serine-type endopeptidase activity;GO:0005515//protein binding;GO:0140096//catalytic activity, acting on a protein;GO:0016787//hydrolase activity;GO:0017171//serine hydrolase activity;GO:0046983//protein dimerization activity;GO:0008233//peptidase activity;GO:0005488//binding;GO:0004175//endopeptidase activity;GO:0003824//catalytic activity;GO:0008236//serine-type peptidase activity;G…	XP_001221264.1|0.0e+00|hypothetical protein CHGG_02043 [Chaetomium globosum CBS 148.51]
4387356	325	24.45	22.05	20.41	14	6.26	8.32	22.303	9.526	1.22594	2.14114e-11	2.64614e-11	NA	--	NA	NA	XP_001221281.1|5.2e-39|predicted protein [Chaetomium globosum CBS 148.51]
4387360	2013	1.47	1.61	1.21	0.27	0.04	0.09	1.43	0.133	3.41254	1.26884e-19	1.21086e-19	Q9P8L8#PHI:544#BCMFS1#40559#Botrytis_cinerea#unaffected_pathogenicity	Major Facilitator Superfamily	K22134//MFS transporter, DHA2 family, glioxin efflux transporter	GO:0051234//establishment of localization;GO:0055085//transmembrane transport;GO:0006810//transport;GO:0051179//localization;GO:0031224//intrinsic component of membrane;GO:0044425//membrane part;GO:0016021//integral component of membrane;GO:0016020//membrane;	XP_001221285.1|0.0e+00|hypothetical protein CHGG_02064 [Chaetomium globosum CBS 148.51]
4386671	1682	5.63	5.91	4.54	19.14	19.21	20.05	5.36	19.466	-1.86017	5.23895e-115	1.38842e-115	I1R980#PHI:2393#Related_to_O-methylsterigmatocystin_oxidoreductase#5518#Fusarium_graminearum#increased_virulence_(hypervirulence)	Cytochrome p450	K21293//cytochrome P450 family 619	GO:0044425//membrane part;GO:0016020//membrane;GO:0031224//intrinsic component of membrane;GO:0016021//integral component of membrane;GO:0043169//cation binding;GO:0004497//monooxygenase activity;GO:0016491//oxidoreductase activity;GO:0020037//heme binding;GO:0097159//organic cyclic compound binding;GO:0048037//cofactor binding;GO:0043167//ion binding;GO:0046914//transition metal ion binding;GO:0…	XP_001912243.1|1.1e-238|uncharacterized protein PODANS_1_310 [Podospora anserina S mat+]
4386672	2518	3.03	5.01	2.78	10.34	9.59	11.62	3.606	10.516	-1.54475	1.14902e-69	4.7058e-70	I1S134#PHI:1767#GzZC082#5518#Fusarium_graminearum#unaffected_pathogenicity	Fungal specific transcription factor domain	K11215//transcription factor STE12;K09466//zinc finger protein ADR1	GO:0032774//RNA biosynthetic process;GO:0034641//cellular nitrogen compound metabolic process;GO:0016070//RNA metabolic process;GO:0009987//cellular process;GO:0006807//nitrogen compound metabolic process;GO:0010467//gene expression;GO:0006139//nucleobase-containing compound metabolic process;GO:0044271//cellular nitrogen compound biosynthetic process;GO:0043170//macromolecule metabolic process;G…	XP_001221291.1|0.0e+00|hypothetical protein CHGG_02070 [Chaetomium globosum CBS 148.51]
4386741	1083	1.01	2.59	0.05	0	0	0.09	1.216	0.03	5.42004	8.8972e-11	1.12282e-10	NA	NA	NA	NA	XP_001221294.1|5.6e-154|hypothetical protein CHGG_02073 [Chaetomium globosum CBS 148.51]
4386647	883	16.01	17.23	8.51	2.42	2.74	3.05	13.916	2.736	2.34765	2.67547e-54	1.32726e-54	NA	--	NA	GO:0031224//intrinsic component of membrane;GO:0016020//membrane;GO:0044425//membrane part;GO:0016021//integral component of membrane;	XP_001221299.1|2.1e-150|predicted protein [Chaetomium globosum CBS 148.51]
4388113	2264	2.43	2.66	1.96	1.04	1.02	1.19	2.35	1.083	1.11656	1.17052e-10	1.48458e-10	NA	Heterokaryon incompatibility protein (HET)	K19475//WAS/WASL-interacting protein+ko04144//Endocytosis	NA	XP_001221310.1|0.0e+00|hypothetical protein CHGG_02089 [Chaetomium globosum CBS 148.51]
4386664	1855	12.11	12.05	6.19	58.85	41.37	47.28	10.116	49.166	-2.28075	0	0	G4N740#PHI:4024#MoST1#318829#Magnaporthe_oryzae#unaffected_pathogenicity	Transporter	K08139//MFS transporter, SP family, sugar:H+ symporter	GO:0071702//organic substance transport;GO:0051234//establishment of localization;GO:0051179//localization;GO:0006810//transport;GO:0008643//carbohydrate transport;GO:0005623//cell;GO:0031226//intrinsic component of plasma membrane;GO:0044464//cell part;GO:0071944//cell periphery;GO:0016020//membrane;GO:0016021//integral component of membrane;GO:0005886//plasma membrane;GO:0044425//membrane part;…	XP_001221328.1|0.0e+00|hypothetical protein CHGG_02107 [Chaetomium globosum CBS 148.51]
4386665	2430	36.85	38.89	16.06	77.76	140.09	174.98	30.6	130.943	-2.09464	0	0	NA	oligo-peptide transporter	K19851//flocculation protein FLO11;K01183//chitinase [EC:3.2.1.14]+ko00520//Amino sugar and nucleotide sugar metabolism+ko01100//Metabolic pathways;K19849//signaling mucin MSB2	GO:0051179//localization;GO:0051234//establishment of localization;GO:0055085//transmembrane transport;GO:0006810//transport;GO:0031224//intrinsic component of membrane;GO:0016020//membrane;GO:0044425//membrane part;GO:0016021//integral component of membrane;	XP_001221329.1|0.0e+00|hypothetical protein CHGG_02108 [Chaetomium globosum CBS 148.51]
4386363	2969	1.94	1.75	1.21	2.83	3.94	5.52	1.633	4.096	-1.32442	5.37541e-20	5.0765e-20	NA	NA	NA	GO:0019748//secondary metabolic process;GO:0071704//organic substance metabolic process;GO:0008152//metabolic process;GO:0044425//membrane part;GO:0016020//membrane;GO:0031224//intrinsic component of membrane;GO:0016021//integral component of membrane;	XP_001221343.1|0.0e+00|hypothetical protein CHGG_02122 [Chaetomium globosum CBS 148.51]
4386377	2048	5.23	4.34	3.81	11.91	11.98	14.29	4.46	12.726	-1.51109	1.46159e-57	6.90377e-58	G4N7K5#PHI:3062#MoRga2#318829#Magnaporthe_oryzae#unaffected_pathogenicity	rho GTPase activating protein	K19845//GTPase-activating protein SAC7	GO:0023052//signaling;GO:0007165//signal transduction;GO:0051716//cellular response to stimulus;GO:0050794//regulation of cellular process;GO:0009987//cellular process;GO:0050789//regulation of biological process;GO:0007154//cell communication;GO:0050896//response to stimulus;GO:0065007//biological regulation;	XP_001221344.1|5.3e-294|hypothetical protein CHGG_02123 [Chaetomium globosum CBS 148.51]
4386383	1260	0	0.23	0	0.86	0	0.56	0.076	0.473	-2.61068	0.000552175	0.00101789	NA	ZnF_C2HC	NA	GO:0043167//ion binding;GO:0097159//organic cyclic compound binding;GO:0046872//metal ion binding;GO:0043169//cation binding;GO:0003676//nucleic acid binding;GO:0005488//binding;GO:0046914//transition metal ion binding;GO:1901363//heterocyclic compound binding;GO:0008270//zinc ion binding;	XP_001221350.1|1.1e-160|predicted protein [Chaetomium globosum CBS 148.51]
4386195	830	231.94	213.01	164.87	63.84	64.95	83.28	203.273	70.69	1.52502	0	0	Q12634#PHI:685__PHI:2022#BUF__BUF1#318829#Magnaporthe_oryzae#loss_of_pathogenicity	Dehydrogenase reductase	K00059//3-oxoacyl-[acyl-carrier protein] reductase [EC:1.1.1.100]+ko00780//Biotin metabolism+ko00061//Fatty acid biosynthesis+ko01100//Metabolic pathways+ko01212//Fatty acid metabolism	GO:0016491//oxidoreductase activity;GO:0003824//catalytic activity;	XP_001221352.1|1.6e-134|hypothetical protein CHGG_02131 [Chaetomium globosum CBS 148.51]
4386199	6390	1.47	1.92	1.29	3.36	3.44	3.95	1.56	3.583	-1.19961	2.07e-36	1.37645e-36	NA	atp-dependent dna helicase	K19851//flocculation protein FLO11	GO:0006865//amino acid transport;GO:0009254//peptidoglycan turnover;GO:0071705//nitrogen compound transport;GO:0015711//organic anion transport;GO:0030203//glycosaminoglycan metabolic process;GO:0006807//nitrogen compound metabolic process;GO:0008152//metabolic process;GO:0000270//peptidoglycan metabolic process;GO:0051179//localization;GO:0006022//aminoglycan metabolic process;GO:0006040//amino …	XP_001221356.1|0.0e+00|hypothetical protein CHGG_02135 [Chaetomium globosum CBS 148.51]
4389640	2079	2.2	2.33	4.44	6.49	5.95	5.52	2.99	5.986	-1.00116	3.37864e-14	3.77856e-14	NA	--	NA	GO:0009987//cellular process;GO:0044238//primary metabolic process;GO:0034641//cellular nitrogen compound metabolic process;GO:0071704//organic substance metabolic process;GO:0006974//cellular response to DNA damage stimulus;GO:0000723//telomere maintenance;GO:0043170//macromolecule metabolic process;GO:0006950//response to stress;GO:0006259//DNA metabolic process;GO:0033554//cellular response to…	XP_001228653.1|1.0e-275|hypothetical protein CHGG_02137 [Chaetomium globosum CBS 148.51]
4389641	1460	2.75	2.38	2.27	6.66	6.43	6.28	2.466	6.456	-1.38762	1.61363e-23	1.39687e-23	A0A0H2XHD4#PHI:6628#bcaP#1280#Staphylococcus_aureus#unaffected_pathogenicity__reduced_virulence	amino acid	K16261//yeast amino acid transporter	GO:0016020//membrane;GO:0031224//intrinsic component of membrane;GO:0016021//integral component of membrane;GO:0044425//membrane part;GO:0005215//transporter activity;GO:0022857//transmembrane transporter activity;	XP_001228654.1|8.0e-262|hypothetical protein CHGG_02138 [Chaetomium globosum CBS 148.51]
4389041	1529	21.46	18.01	16.27	33.93	39.26	38.52	18.58	37.236	-1.00177	2.13698e-75	8.20614e-76	NA	Chromosome 16 open reading frame 58	NA	GO:0016020//membrane;GO:0016021//integral component of membrane;GO:0044425//membrane part;GO:0031224//intrinsic component of membrane;	XP_001228659.1|2.8e-259|hypothetical protein CHGG_02143 [Chaetomium globosum CBS 148.51]
4389848	599	8.27	9.37	8.03	5.03	3.57	3.58	8.556	4.06	1.07458	6.62615e-09	9.03115e-09	NA	NA	K01181//endo-1,4-beta-xylanase [EC:3.2.1.8]	NA	XP_001228668.1|6.6e-95|hypothetical protein CHGG_02152 [Chaetomium globosum CBS 148.51]
4389441	1787	0.47	0.3	0.04	4.4	3.65	4.7	0.27	4.25	-3.95424	1.17271e-62	5.19042e-63	Q5XTQ4#PHI:541#LIP1#40559#Botrytis_cinerea#unaffected_pathogenicity	Carboxylesterase	K03927//carboxylesterase 2 [EC:3.1.1.1 3.1.1.84 3.1.1.56]+ko00983//Drug metabolism - other enzymes;K01050//cholinesterase [EC:3.1.1.8];K02332//DNA polymerase gamma 1 [EC:2.7.7.7]	GO:0016787//hydrolase activity;GO:0003824//catalytic activity;	XP_001228685.1|0.0e+00|hypothetical protein CHGG_02169 [Chaetomium globosum CBS 148.51]
4389443	2610	0.41	0.87	0.11	1.5	1.44	2.43	0.463	1.79	-1.94279	4.93605e-16	5.18958e-16	Q59VH7#PHI:480#SAP7#5476#Candida_albicans#reduced_virulence__unaffected_pathogenicity	aspartic	K00472//prolyl 4-hydroxylase [EC:1.14.11.2]+ko00330//Arginine and proline metabolism+ko01100//Metabolic pathways	GO:0004190//aspartic-type endopeptidase activity;GO:0008233//peptidase activity;GO:0070001//aspartic-type peptidase activity;GO:0016787//hydrolase activity;GO:0004175//endopeptidase activity;GO:0003824//catalytic activity;GO:0070011//peptidase activity, acting on L-amino acid peptides;GO:0140096//catalytic activity, acting on a protein;	XP_001228687.1|0.0e+00|hypothetical protein CHGG_02171 [Chaetomium globosum CBS 148.51]
4389546	2745	0.35	0.5	0.42	3.3	2.2	3.57	0.423	3.023	-2.83362	8.97339e-50	4.80747e-50	NA	NA	NA	GO:0008233//peptidase activity;GO:0004252//serine-type endopeptidase activity;GO:0003824//catalytic activity;GO:0016787//hydrolase activity;GO:0017171//serine hydrolase activity;GO:0140096//catalytic activity, acting on a protein;GO:0008236//serine-type peptidase activity;GO:0004175//endopeptidase activity;GO:0070011//peptidase activity, acting on L-amino acid peptides;	XP_001228695.1|0.0e+00|hypothetical protein CHGG_02179 [Chaetomium globosum CBS 148.51]
4389547	2801	0.68	1.18	0.39	5.12	4.04	4.77	0.75	4.643	-2.62529	2.9169e-63	1.27875e-63	I1RAQ0#PHI:1344#GzC2H004#5518#Fusarium_graminearum#unaffected_pathogenicity	--	K17095//annexin A7/11;K20705//dynamin-binding protein	GO:0043168//anion binding;GO:0005488//binding;GO:0005543//phospholipid binding;GO:0005509//calcium ion binding;GO:0043169//cation binding;GO:0005544//calcium-dependent phospholipid binding;GO:1901363//heterocyclic compound binding;GO:0008289//lipid binding;GO:0046872//metal ion binding;GO:0043167//ion binding;GO:0003676//nucleic acid binding;GO:0097159//organic cyclic compound binding;	XP_001228696.1|0.0e+00|hypothetical protein CHGG_02180 [Chaetomium globosum CBS 148.51]
4388829	1341	50.55	44.15	10.44	8.9	16.6	21.14	35.046	15.546	1.17623	1.83515e-86	6.25858e-87	NA	Oxysterol-binding protein	K20465//oxysterol-binding protein-related protein 9/10/11	NA	XP_003654861.1|1.6e-179|hypothetical protein THITE_2050968 [Thielavia terrestris NRRL 8126]
4389412	1775	1.47	1.77	0.96	15.12	5.21	6.52	1.4	8.95	-2.68005	4.69042e-85	1.62076e-85	G4N740#PHI:4024#MoST1#318829#Magnaporthe_oryzae#unaffected_pathogenicity	Transporter	K08139//MFS transporter, SP family, sugar:H+ symporter	GO:0006810//transport;GO:0008643//carbohydrate transport;GO:0051179//localization;GO:0071702//organic substance transport;GO:0051234//establishment of localization;GO:0044425//membrane part;GO:0016020//membrane;GO:0016021//integral component of membrane;GO:0031224//intrinsic component of membrane;GO:0005215//transporter activity;GO:0022857//transmembrane transporter activity;	XP_001228714.1|3.0e-305|conserved hypothetical protein [Chaetomium globosum CBS 148.51]
4389448	1182	0.06	0.13	0.13	0.77	0.39	0.64	0.106	0.6	-2.48792	1.66852e-05	2.73486e-05	I1S7R2#PHI:1275#FGSG_12887#5518#Fusarium_graminearum#unaffected_pathogenicity	NA	NA	GO:0032559//adenyl ribonucleotide binding;GO:0043167//ion binding;GO:0140096//catalytic activity, acting on a protein;GO:1901363//heterocyclic compound binding;GO:0000166//nucleotide binding;GO:0032555//purine ribonucleotide binding;GO:0097367//carbohydrate derivative binding;GO:0097159//organic cyclic compound binding;GO:0043168//anion binding;GO:0016740//transferase activity;GO:0016301//kinase …	XP_001228720.1|1.3e-231|hypothetical protein CHGG_02204 [Chaetomium globosum CBS 148.51]
4389497	3133	1	0.95	0.33	2.62	1.86	2.58	0.76	2.353	-1.63657	1.0144e-20	9.39704e-21	I1RCK0#PHI:1920#GzZC235#5518#Fusarium_graminearum#unaffected_pathogenicity	Transcription factor	K14688//solute carrier family 30 (zinc transporter), member 1+ko04978//Mineral absorption;K11230//mitogen-activated protein kinase kinase kinase [EC:2.7.11.25];K21450//arabinolytic transcriptional activator AraR	GO:0034654//nucleobase-containing compound biosynthetic process;GO:0044249//cellular biosynthetic process;GO:0034645//cellular macromolecule biosynthetic process;GO:0018130//heterocycle biosynthetic process;GO:0046483//heterocycle metabolic process;GO:0071704//organic substance metabolic process;GO:0009058//biosynthetic process;GO:0044238//primary metabolic process;GO:0009987//cellular process;GO…	XP_001228723.1|0.0e+00|hypothetical protein CHGG_02207 [Chaetomium globosum CBS 148.51]
4389190	5418	1.24	0.89	0.51	1.76	2.33	2.3	0.88	2.13	-1.27697	9.2431e-20	8.79855e-20	NA	Glycoside hydrolase Family 5	K01179//endoglucanase [EC:3.2.1.4]+ko00500//Starch and sucrose metabolism+ko01100//Metabolic pathways	GO:0005975//carbohydrate metabolic process;GO:0071704//organic substance metabolic process;GO:0044238//primary metabolic process;GO:0008152//metabolic process;GO:0016787//hydrolase activity;GO:0008810//cellulase activity;GO:0004553//hydrolase activity, hydrolyzing O-glycosyl compounds;GO:0003824//catalytic activity;GO:0016798//hydrolase activity, acting on glycosyl bonds;	XP_001228729.1|0.0e+00|hypothetical protein CHGG_02213 [Chaetomium globosum CBS 148.51]
4389193	4179	37.69	37.72	31.3	12.17	14.52	16.81	35.57	14.5	1.29585	4.28443e-286	4.80187e-287	NA	t-complex 11	K19851//flocculation protein FLO11	NA	XP_001228732.1|0.0e+00|hypothetical protein CHGG_02216 [Chaetomium globosum CBS 148.51]
4389156	736	189.45	194.31	73.94	224.95	317.8	419.87	152.566	320.873	-1.07024	0	0	Q0UDE7#PHI:2247#Sch1#13684#Parastagonospora_nodorum#unaffected_pathogenicity	Dehydrogenase	NA	NA	XP_001228742.1|8.9e-121|hypothetical protein CHGG_02226 [Chaetomium globosum CBS 148.51]
4389157	1734	8.05	7.19	3.76	12.49	20.84	24.88	6.333	19.403	-1.61297	7.59176e-86	2.60734e-86	NA	Major Facilitator Superfamily	K11121//NAD-dependent histone deacetylase SIR2 [EC:3.5.1.-]	GO:0006810//transport;GO:0055085//transmembrane transport;GO:0051179//localization;GO:0051234//establishment of localization;GO:0031224//intrinsic component of membrane;GO:0016020//membrane;GO:0044425//membrane part;GO:0016021//integral component of membrane;	XP_001228743.1|1.1e-263|hypothetical protein CHGG_02227 [Chaetomium globosum CBS 148.51]
4389158	1131	1.27	1.61	0.94	2.27	2.96	4.79	1.273	3.34	-1.38877	5.10295e-11	6.38541e-11	NA	NA	NA	NA	XP_001228744.1|8.4e-217|predicted protein [Chaetomium globosum CBS 148.51]
4388976	1880	0.16	0.21	0	1.47	0.95	1.38	0.123	1.266	-3.36506	5.06279e-15	5.50994e-15	I1REJ1#PHI:1662#GzCCHC002#5518#Fusarium_graminearum#unaffected_pathogenicity	major facilitator Superfamily	K08192//MFS transporter, ACS family, allantoate permease	GO:0051179//localization;GO:0006810//transport;GO:0055085//transmembrane transport;GO:0051234//establishment of localization;GO:0031224//intrinsic component of membrane;GO:0016021//integral component of membrane;GO:0016020//membrane;GO:0044425//membrane part;	XP_001228754.1|4.6e-276|hypothetical protein CHGG_02238 [Chaetomium globosum CBS 148.51]
4388977	1294	0.25	0.31	0.12	1.36	1.24	1.43	0.226	1.343	-2.56543	6.31175e-11	7.92557e-11	NA	Rossmann fold oxidoreductase	K01183//chitinase [EC:3.2.1.14]+ko00520//Amino sugar and nucleotide sugar metabolism+ko01100//Metabolic pathways;K03006//DNA-directed RNA polymerase II subunit RPB1 [EC:2.7.7.6]+ko03020//RNA polymerase+ko05016//Huntington disease+ko05168//Herpes simplex infection	GO:0016491//oxidoreductase activity;GO:0003824//catalytic activity;	XP_001228755.1|1.5e-235|conserved hypothetical protein [Chaetomium globosum CBS 148.51]
4388940	1769	5.8	5.42	4.86	2.69	2.71	2.37	5.36	2.59	1.04813	5.52139e-11	6.92151e-11	NA	--	K05747//Wiskott-Aldrich syndrome protein+ko04144//Endocytosis+ko05132//Salmonella infection+ko05130//Pathogenic Escherichia coli infection+ko05131//Shigellosis+ko04810//Regulation of actin cytoskeleton+ko05100//Bacterial invasion of epithelial cells+ko04666//Fc gamma R-mediated phagocytosis+ko04530//Tight junction+ko05231//Choline metabolism in cancer+ko04520//Adherens junction+ko04062//Chemokine…	NA	XP_001228775.1|7.7e-215|hypothetical protein CHGG_02259 [Chaetomium globosum CBS 148.51]
4388703	333	6.65	5.95	7.19	4.44	1.99	0.25	6.596	2.226	1.56455	1.18392e-07	1.71608e-07	NA	NA	NA	GO:0031224//intrinsic component of membrane;GO:0016020//membrane;GO:0016021//integral component of membrane;GO:0044425//membrane part;	XP_001228777.1|6.4e-56|predicted protein [Chaetomium globosum CBS 148.51]
4388704	1712	37.26	32.36	36.48	6.58	6.38	3.37	35.366	5.443	2.69923	0	0	G4N740#PHI:4024#MoST1#318829#Magnaporthe_oryzae#unaffected_pathogenicity	Transporter	K08139//MFS transporter, SP family, sugar:H+ symporter	GO:0044425//membrane part;GO:0071944//cell periphery;GO:0044464//cell part;GO:0005887//integral component of plasma membrane;GO:0044459//plasma membrane part;GO:0016020//membrane;GO:0016021//integral component of membrane;GO:0005623//cell;GO:0031226//intrinsic component of plasma membrane;GO:0005886//plasma membrane;GO:0031224//intrinsic component of membrane;GO:0015144//carbohydrate transmembran…	XP_003663724.1|2.5e-275|hypothetical protein MYCTH_2127519 [Thermothelomyces thermophilus ATCC 42464]
4388705	4054	0.43	0.47	0.71	0.2	0.22	0.16	0.536	0.193	1.49708	2.04219e-07	2.99143e-07	NA	--	K14855//ribosome assembly protein 4;K14963//COMPASS component SWD3+ko04934//Cushing syndrome	NA	XP_001228779.1|0.0e+00|hypothetical protein CHGG_02263 [Chaetomium globosum CBS 148.51]
4388706	1251	6.86	6.6	14.17	2.89	3.39	2.61	9.21	2.963	1.63388	7.64466e-38	4.9524e-38	P16947#PHI:6880#emm49#1314#Streptococcus_pyogenes#reduced_virulence	--	K22020//mucin-19;K10352//myosin heavy chain+ko04530//Tight junction	NA	XP_001228780.1|9.3e-225|predicted protein [Chaetomium globosum CBS 148.51]
4388707	782	1.33	2.14	1.87	0	0.53	0.54	1.78	0.356	2.31943	0.000371691	0.000674124	NA	--	NA	NA	XP_001228781.1|5.3e-52|predicted protein [Chaetomium globosum CBS 148.51]
4388681	2446	0.18	0.14	0.18	0.26	0.38	0.59	0.166	0.41	-1.28676	0.000891889	0.0016744	NA	transposon protein	NA	GO:0005515//protein binding;GO:0046983//protein dimerization activity;GO:0005488//binding;	XP_001228786.1|0.0e+00|hypothetical protein CHGG_02270 [Chaetomium globosum CBS 148.51]
4388666	2796	25.06	23.35	22.33	10.23	7.39	6.58	23.58	8.066	1.54712	1.05311e-195	1.6866e-196	NA	NA	K05747//Wiskott-Aldrich syndrome protein+ko04144//Endocytosis+ko05132//Salmonella infection+ko05130//Pathogenic Escherichia coli infection+ko05131//Shigellosis+ko04810//Regulation of actin cytoskeleton+ko05100//Bacterial invasion of epithelial cells+ko04666//Fc gamma R-mediated phagocytosis+ko04530//Tight junction+ko05231//Choline metabolism in cancer+ko04520//Adherens junction+ko04062//Chemokine…	NA	XP_001228789.1|0.0e+00|hypothetical protein CHGG_02273 [Chaetomium globosum CBS 148.51]
4388667	954	3.5	4.09	2.08	4.46	11.71	18.58	3.223	11.583	-1.84185	3.01231e-42	1.81025e-42	NA	NA	NA	GO:0003824//catalytic activity;GO:0016491//oxidoreductase activity;	XP_001228790.1|1.1e-182|predicted protein [Chaetomium globosum CBS 148.51]
4388595	1126	9.47	12.11	5.75	22.96	18.71	24.31	9.11	21.993	-1.27083	4.62042e-49	2.49481e-49	NA	NA	K19851//flocculation protein FLO11	GO:0019031//viral envelope;GO:0019012//virion;GO:0044423//virion part;GO:0036338//viral membrane;GO:0003824//catalytic activity;GO:0016787//hydrolase activity;	KDB15623.1|7.1e-66|calcineurin-like phosphoesterase [Ustilaginoidea virens]
4388578	3495	49.47	43.79	26.71	91.67	112.37	144.46	39.99	116.166	-1.53658	0	0	NA	SH3 domain containing Ysc84-like 1 (S. cerevisiae)	K20523//SH3 domain-containing YSC84-like protein 1	NA	XP_001228808.1|0.0e+00|hypothetical protein CHGG_02292 [Chaetomium globosum CBS 148.51]
4388579	1693	5.45	4.33	3.17	5.11	8.82	13.34	4.316	9.09	-1.07075	4.13001e-24	3.52682e-24	NA	Glycosyltransferase family 31 protein	K01183//chitinase [EC:3.2.1.14]+ko00520//Amino sugar and nucleotide sugar metabolism+ko01100//Metabolic pathways	GO:0016021//integral component of membrane;GO:0016020//membrane;GO:0044425//membrane part;GO:0031224//intrinsic component of membrane;GO:0003824//catalytic activity;GO:0016740//transferase activity;GO:0016757//transferase activity, transferring glycosyl groups;	XP_001228809.1|8.6e-302|hypothetical protein CHGG_02293 [Chaetomium globosum CBS 148.51]
4388549	2484	0.47	0.33	0.18	0.36	1.83	2.5	0.326	1.563	-2.24761	2.96013e-17	3.00277e-17	NA	NA	K05349//beta-glucosidase [EC:3.2.1.21]+ko00500//Starch and sucrose metabolism+ko01100//Metabolic pathways	GO:0031224//intrinsic component of membrane;GO:0016020//membrane;GO:0016021//integral component of membrane;GO:0044425//membrane part;	XP_001228830.1|0.0e+00|predicted protein [Chaetomium globosum CBS 148.51]
4388479	1577	2.27	2.65	1.65	10.82	6	10.28	2.19	9.033	-2.04548	1.197e-56	5.73673e-57	NA	Transporter	K02429//MFS transporter, FHS family, L-fucose permease	GO:0051234//establishment of localization;GO:0006810//transport;GO:0051179//localization;GO:0055085//transmembrane transport;GO:0016021//integral component of membrane;GO:0016020//membrane;GO:0031224//intrinsic component of membrane;GO:0044425//membrane part;	XP_003663750.1|4.4e-231|hypothetical protein MYCTH_102977 [Thermothelomyces thermophilus ATCC 42464]
4388480	1743	1.35	1.22	1.02	2.81	2.05	2.44	1.196	2.433	-1.02186	1.86965e-07	2.73532e-07	NA	Putative glycosyl hydrolase of unknown function (DUF1680)	NA	GO:0003824//catalytic activity;	XP_001228833.1|2.0e-309|hypothetical protein CHGG_02317 [Chaetomium globosum CBS 148.51]
4388483	650	22.19	14.89	4.47	9.26	24.97	56.05	13.85	30.093	-1.114	2.06381e-12	2.45631e-12	NA	F(1)F(0) ATP synthase produces ATP from ADP in the presence of a proton or sodium gradient. F-type ATPases consist of two structural domains F(1) containing the extramembraneous catalytic core and F(0) containing the membrane proton channel linked together by a central stalk and a peripheral stalk. During catalysis ATP synthesis in the catalytic domain of F(1) is coupled via a rotary mechanism of…	K02128//F-type H+-transporting ATPase subunit c+ko04714//Thermogenesis+ko00190//Oxidative phosphorylation+ko05010//Alzheimer disease+ko05012//Parkinson disease+ko05016//Huntington disease+ko01100//Metabolic pathways	GO:0044238//primary metabolic process;GO:0034654//nucleobase-containing compound biosynthetic process;GO:0034641//cellular nitrogen compound metabolic process;GO:0006807//nitrogen compound metabolic process;GO:1901360//organic cyclic compound metabolic process;GO:0006164//purine nucleotide biosynthetic process;GO:0006810//transport;GO:1901362//organic cyclic compound biosynthetic process;GO:00986…	XP_001228836.1|2.8e-34|predicted protein [Chaetomium globosum CBS 148.51]
4388484	2076	3.86	3.93	2.75	7.63	8.05	6.41	3.513	7.363	-1.06887	5.33434e-21	4.90629e-21	NA	alpha amylase catalytic	K01176//alpha-amylase [EC:3.2.1.1]+ko00500//Starch and sucrose metabolism+ko04973//Carbohydrate digestion and absorption+ko01100//Metabolic pathways	GO:0071704//organic substance metabolic process;GO:0008152//metabolic process;GO:0005975//carbohydrate metabolic process;GO:0044238//primary metabolic process;GO:0016798//hydrolase activity, acting on glycosyl bonds;GO:0004553//hydrolase activity, hydrolyzing O-glycosyl compounds;GO:0043169//cation binding;GO:0043167//ion binding;GO:0046872//metal ion binding;GO:0016787//hydrolase activity;GO:000…	XP_001228837.1|0.0e+00|hypothetical protein CHGG_02321 [Chaetomium globosum CBS 148.51]
4388438	1486	0.12	0	0.06	0.55	0.67	0.43	0.06	0.55	-3.17242	1.99238e-06	3.09089e-06	NA	--	NA	GO:0031224//intrinsic component of membrane;GO:0016021//integral component of membrane;GO:0016020//membrane;GO:0044425//membrane part;GO:0022857//transmembrane transporter activity;GO:0005215//transporter activity;	XP_001228838.1|1.9e-238|predicted protein [Chaetomium globosum CBS 148.51]
4388439	2418	2.23	2.88	1.27	6.17	6.94	12.35	2.126	8.486	-1.99421	6.57065e-56	3.19642e-56	NA	NADPH Oxidase	K05747//Wiskott-Aldrich syndrome protein+ko04144//Endocytosis+ko05132//Salmonella infection+ko05130//Pathogenic Escherichia coli infection+ko05131//Shigellosis+ko04810//Regulation of actin cytoskeleton+ko05100//Bacterial invasion of epithelial cells+ko04666//Fc gamma R-mediated phagocytosis+ko04530//Tight junction+ko05231//Choline metabolism in cancer+ko04520//Adherens junction+ko04062//Chemokine…	GO:0031224//intrinsic component of membrane;GO:0044425//membrane part;GO:0016020//membrane;GO:0016021//integral component of membrane;GO:0003824//catalytic activity;GO:0016491//oxidoreductase activity;	XP_001228839.1|0.0e+00|hypothetical protein CHGG_02323 [Chaetomium globosum CBS 148.51]
4388440	565	0.16	0.94	0.16	0.94	1.89	1.58	0.42	1.47	-1.80985	0.00033237	0.000599712	NA	--	NA	NA	XP_001228840.1|3.9e-89|predicted protein [Chaetomium globosum CBS 148.51]
4388420	864	1.15	1.07	0.36	1.68	1.96	1.78	0.86	1.806	-1.07525	0.000349118	0.000631192	NA	major facilitator Superfamily	K01556//kynureninase [EC:3.7.1.3]+ko00380//Tryptophan metabolism+ko01100//Metabolic pathways;K01647//citrate synthase [EC:2.3.3.1]+ko01200//Carbon metabolism+ko01230//Biosynthesis of amino acids+ko00020//Citrate cycle (TCA cycle)+ko01100//Metabolic pathways+ko01210//2-Oxocarboxylic acid metabolism+ko00630//Glyoxylate and dicarboxylate metabolism	GO:0055085//transmembrane transport;GO:0051234//establishment of localization;GO:0006810//transport;GO:0051179//localization;GO:0016021//integral component of membrane;GO:0016020//membrane;GO:0044425//membrane part;GO:0031224//intrinsic component of membrane;GO:0005215//transporter activity;	XP_001228843.1|2.6e-157|hypothetical protein CHGG_02327 [Chaetomium globosum CBS 148.51]
4388425	2081	45.13	40.43	17.23	61.98	74.54	79.36	34.263	71.96	-1.06866	5.71526e-177	1.02351e-177	I1SAR3#PHI:1285#FGSG_13944#5518#Fusarium_graminearum#unaffected_pathogenicity	NA	K06276//3-phosphoinositide dependent protein kinase-1 [EC:2.7.11.1]+ko03320//PPAR signaling pathway+ko04140//Autophagy - animal+ko05223//Non-small cell lung cancer+ko04510//Focal adhesion+ko04210//Apoptosis+ko04071//Sphingolipid signaling pathway+ko01524//Platinum drug resistance+ko04919//Thyroid hormone signaling pathway+ko04910//Insulin signaling pathway+ko04722//Neurotrophin signaling pathway+…	GO:0016021//integral component of membrane;GO:0044425//membrane part;GO:0031224//intrinsic component of membrane;GO:0016020//membrane;GO:0043168//anion binding;GO:0004672//protein kinase activity;GO:0016773//phosphotransferase activity, alcohol group as acceptor;GO:0032559//adenyl ribonucleotide binding;GO:0097367//carbohydrate derivative binding;GO:0008144//drug binding;GO:0140096//catalytic act…	XP_001228848.1|1.9e-293|predicted protein [Chaetomium globosum CBS 148.51]
4388394	4151	116.95	125.73	131.52	40.66	50.91	48.87	124.733	46.813	1.41436	0	0	NA	zinc finger	K18716//nucleoporin NUP42	GO:0046872//metal ion binding;GO:0043169//cation binding;GO:0005488//binding;GO:0043167//ion binding;	XP_001228856.1|0.0e+00|hypothetical protein CHGG_02340 [Chaetomium globosum CBS 148.51]
4388395	1654	936.61	1013.88	1478.06	523.35	558.74	503.16	1142.85	528.416	1.11246	0	0	V5XZS6#PHI:4194#AKT7#5599#Alternaria_alternata#reduced_virulence__increased_virulence_(hypervirulence)	Cytochrome p450	K00668//fatty acid synthase subunit beta, fungi type [EC:2.3.1.86];K07824//benzoate 4-monooxygenase [EC:1.14.14.92]	GO:0016021//integral component of membrane;GO:0016020//membrane;GO:0044425//membrane part;GO:0031224//intrinsic component of membrane;GO:0043169//cation binding;GO:0097159//organic cyclic compound binding;GO:0043167//ion binding;GO:0016705//oxidoreductase activity, acting on paired donors, with incorporation or reduction of molecular oxygen;GO:0046914//transition metal ion binding;GO:0048037//cof…	XP_003663764.1|6.0e-228|cytochrome P450-like protein [Thermothelomyces thermophilus ATCC 42464]
4388396	653	0	0.8	0.8	0	0	0	0.533	0	4.58247	0.000246216	0.000439452	NA	--	K01183//chitinase [EC:3.2.1.14]+ko00520//Amino sugar and nucleotide sugar metabolism+ko01100//Metabolic pathways;K19851//flocculation protein FLO11	NA	XP_001228858.1|6.3e-107|predicted protein [Chaetomium globosum CBS 148.51]
4389088	755	107.02	100.65	119.34	47.09	32.58	27.49	109.003	35.72	1.60844	2.97198e-222	4.21499e-223	NA	glutathione Stransferase	K03233//elongation factor 1-gamma+ko05134//Legionellosis	GO:0003824//catalytic activity;GO:0008135//translation factor activity, RNA binding;GO:0003746//translation elongation factor activity;GO:1901363//heterocyclic compound binding;GO:0005488//binding;GO:0003676//nucleic acid binding;GO:0003723//RNA binding;GO:0016740//transferase activity;GO:0097159//organic cyclic compound binding;	XP_001228872.1|3.3e-123|hypothetical protein CHGG_02356 [Chaetomium globosum CBS 148.51]
4388352	405	11.89	9.52	13.2	3.97	1.54	1.85	11.536	2.453	2.23272	2.65884e-15	2.85452e-15	NA	--	NA	NA	XP_001228883.1|7.0e-48|predicted protein [Chaetomium globosum CBS 148.51]
4388353	2039	4.75	2.99	3.74	1.19	1.3	0.55	3.826	1.013	1.91852	1.4732e-24	1.24609e-24	NA	NA	K14005//protein transport protein SEC31+ko04141//Protein processing in endoplasmic reticulum;K19475//WAS/WASL-interacting protein+ko04144//Endocytosis	NA	XP_001228884.1|1.3e-300|predicted protein [Chaetomium globosum CBS 148.51]
4388842	1334	0.88	1.64	1.07	0.72	0.33	0.53	1.196	0.526	1.18824	0.000682775	0.00126882	NA	Conserved hypothetical protein	K03355//anaphase-promoting complex subunit 8+ko04914//Progesterone-mediated oocyte maturation+ko04120//Ubiquitin mediated proteolysis+ko04114//Oocyte meiosis+ko04110//Cell cycle+ko05166//Human T-cell leukemia virus 1 infection;K10523//speckle-type POZ protein+ko04341//Hedgehog signaling pathway - fly+ko04340//Hedgehog signaling pathway;K01556//kynureninase [EC:3.7.1.3]+ko00380//Tryptophan metabol…	NA	XP_001228895.1|2.6e-190|hypothetical protein CHGG_02379 [Chaetomium globosum CBS 148.51]
4388845	4007	1.1	0.72	1.19	0	0.16	0.15	1.003	0.103	3.27043	7.12354e-29	5.46884e-29	I1S0C1#PHI:1668#GzCCHC008#5518#Fusarium_graminearum#unaffected_pathogenicity	Retrotransposon protein	K00869//mevalonate kinase [EC:2.7.1.36]+ko04146//Peroxisome+ko00900//Terpenoid backbone biosynthesis+ko01100//Metabolic pathways;K22686//pro-apoptotic serine protease NMA111 [EC:3.4.21.-];K07374//tubulin alpha+ko04145//Phagosome+ko05130//Pathogenic Escherichia coli infection+ko04210//Apoptosis+ko04540//Gap junction+ko04530//Tight junction	GO:0044425//membrane part;GO:0031224//intrinsic component of membrane;GO:0016020//membrane;GO:0016021//integral component of membrane;GO:0043169//cation binding;GO:0140098//catalytic activity, acting on RNA;GO:0003964//RNA-directed DNA polymerase activity;GO:0003676//nucleic acid binding;GO:0016891//endoribonuclease activity, producing 5'-phosphomonoesters;GO:0046872//metal ion binding;GO:0004523…	XP_001228898.1|0.0e+00|hypothetical protein CHGG_02382 [Chaetomium globosum CBS 148.51]
4389861	519	3049.3	2787.22	2318.38	828.49	876.9	907.27	2718.3	870.886	1.64296	0	0	NA	NA	K01183//chitinase [EC:3.2.1.14]+ko00520//Amino sugar and nucleotide sugar metabolism+ko01100//Metabolic pathways	GO:0016020//membrane;GO:0044425//membrane part;GO:0031224//intrinsic component of membrane;GO:0016021//integral component of membrane;	XP_020074855.1|7.6e-12|hypothetical protein HYPBUDRAFT_153926 [Hyphopichia burtonii NRRL Y-1933]
4389863	1323	0.23	0.23	0	0.4	0.92	1.61	0.153	0.976	-2.67492	2.83843e-09	3.80809e-09	NA	Alpha beta hydrolase	NA	GO:0016787//hydrolase activity;GO:0016746//transferase activity, transferring acyl groups;GO:0016740//transferase activity;GO:0003824//catalytic activity;	XP_001228902.1|9.4e-260|hypothetical protein CHGG_02386 [Chaetomium globosum CBS 148.51]
4389866	866	0.28	0.47	0.85	1.78	0.94	1.23	0.533	1.316	-1.30735	0.000504387	0.000925399	NA	--	K19475//WAS/WASL-interacting protein+ko04144//Endocytosis	GO:0022610//biological adhesion;GO:0007155//cell adhesion;GO:0016020//membrane;GO:0016021//integral component of membrane;GO:0031224//intrinsic component of membrane;GO:0044425//membrane part;GO:0005488//binding;GO:0008092//cytoskeletal protein binding;GO:0003779//actin binding;GO:0005515//protein binding;	XP_017986259.1|2.6e-26|HBR362Cp [Eremothecium sinecaudum]
4389746	1457	4.47	4.07	4.69	14.19	11.52	13.18	4.41	12.963	-1.55534	1.47954e-47	8.19335e-48	NA	NA	K01194//alpha,alpha-trehalase [EC:3.2.1.28]+ko00500//Starch and sucrose metabolism+ko01100//Metabolic pathways	GO:0009987//cellular process;GO:0048519//negative regulation of biological process;GO:0065007//biological regulation;GO:0016458//gene silencing;GO:0050789//regulation of biological process;GO:0060255//regulation of macromolecule metabolic process;GO:0010629//negative regulation of gene expression;GO:0010605//negative regulation of macromolecule metabolic process;GO:0010468//regulation of gene exp…	XP_001228913.1|6.0e-237|hypothetical protein CHGG_02397 [Chaetomium globosum CBS 148.51]
4389748	2336	204.26	210.38	109.01	62.74	98.79	87.41	174.55	82.98	1.07445	0	0	NA	histidine ammonia-lyase	K10775//phenylalanine ammonia-lyase [EC:4.3.1.24]+ko00360//Phenylalanine metabolism+ko01100//Metabolic pathways	GO:1901606//alpha-amino acid catabolic process;GO:0046395//carboxylic acid catabolic process;GO:0006558//L-phenylalanine metabolic process;GO:0043436//oxoacid metabolic process;GO:0016054//organic acid catabolic process;GO:1901605//alpha-amino acid metabolic process;GO:1901360//organic cyclic compound metabolic process;GO:0009056//catabolic process;GO:1901361//organic cyclic compound catabolic pr…	XP_003654749.1|2.9e-258|hypothetical protein THITE_2117925 [Thielavia terrestris NRRL 8126]
4389749	1302	1.79	2.07	1.08	0.27	0.81	0.54	1.646	0.54	1.60894	6.07825e-06	9.71442e-06	P87025#PHI:59#THR1#5462#Colletotrichum_lagenarium#reduced_virulence	Dehydrogenase reductase	K17739//tetrahydroxynaphthalene reductase [EC:1.1.1.252]	GO:0016491//oxidoreductase activity;GO:0003824//catalytic activity;	XP_001228916.1|1.2e-159|tetrahydroxynaphthalene reductase [Chaetomium globosum CBS 148.51]
4389750	1278	765.64	700.64	687.43	346.05	278.56	287.92	717.903	304.176	1.23882	0	0	NA	NA	K05747//Wiskott-Aldrich syndrome protein+ko04144//Endocytosis+ko05132//Salmonella infection+ko05130//Pathogenic Escherichia coli infection+ko05131//Shigellosis+ko04810//Regulation of actin cytoskeleton+ko05100//Bacterial invasion of epithelial cells+ko04666//Fc gamma R-mediated phagocytosis+ko04530//Tight junction+ko05231//Choline metabolism in cancer+ko04520//Adherens junction+ko04062//Chemokine…	GO:0016021//integral component of membrane;GO:0031224//intrinsic component of membrane;GO:0044425//membrane part;GO:0016020//membrane;GO:0005515//protein binding;GO:0005488//binding;GO:0005199//structural constituent of cell wall;GO:0005198//structural molecule activity;GO:0008092//cytoskeletal protein binding;GO:0003779//actin binding;	OXG53519.1|8.5e-48|cytokinesis protein [Cryptococcus neoformans var. grubii Th84]
4389822	1984	108.31	120.59	181.99	57.29	67.06	68.9	136.963	64.416	1.08817	0	0	Q6FV98#PHI:6626#CgTpo1_2#5478#Candida_glabrata#reduced_virulence	Transporter	K08157//MFS transporter, DHA1 family, multidrug resistance protein	GO:0055085//transmembrane transport;GO:0006810//transport;GO:0051179//localization;GO:0051234//establishment of localization;GO:0016021//integral component of membrane;GO:0031224//intrinsic component of membrane;GO:0044425//membrane part;GO:0016020//membrane;	XP_001228925.1|0.0e+00|hypothetical protein CHGG_02409 [Chaetomium globosum CBS 148.51]
4389168	1791	40.56	42.18	49.04	16.66	16.68	17.25	43.926	16.863	1.38143	4.89731e-189	8.12279e-190	I1REJ1#PHI:1662#GzCCHC002#5518#Fusarium_graminearum#unaffected_pathogenicity	Transporter	K10866//DNA repair protein RAD50 [EC:3.6.-.-]+ko04218//Cellular senescence+ko03450//Non-homologous end-joining+ko03440//Homologous recombination;K22134//MFS transporter, DHA2 family, glioxin efflux transporter;K13095//splicing factor 1	GO:0051234//establishment of localization;GO:0051179//localization;GO:0055085//transmembrane transport;GO:0006810//transport;GO:0031224//intrinsic component of membrane;GO:0044425//membrane part;GO:0016020//membrane;GO:0016021//integral component of membrane;	XP_001228941.1|0.0e+00|hypothetical protein CHGG_02425 [Chaetomium globosum CBS 148.51]
4389169	3480	1.15	1.6	1.45	4.5	3.43	3.75	1.4	3.893	-1.47643	1.43845e-37	9.37051e-38	I1RUC7#PHI:1260#FGSG_07816#5518#Fusarium_graminearum#unaffected_pathogenicity	NA	K17637//exocyst complex component 2+ko04014//Ras signaling pathway	GO:0008152//metabolic process;GO:0005975//carbohydrate metabolic process;GO:0044238//primary metabolic process;GO:0071704//organic substance metabolic process;GO:0016798//hydrolase activity, acting on glycosyl bonds;GO:0004553//hydrolase activity, hydrolyzing O-glycosyl compounds;GO:0005488//binding;GO:0016787//hydrolase activity;GO:0003824//catalytic activity;GO:0030246//carbohydrate binding;	KXX77310.1|1.2e-274|Ankyrin repeat, PH and SEC7 domain containing protein secG [Madurella mycetomatis]
4389170	1363	8.78	8.36	6.06	31.07	22.91	29.41	7.733	27.796	-1.84589	7.04057e-131	1.6501e-131	NA	Rossmann fold oxidoreductase	K18106//D-galacturonate reductase [EC:1.1.1.-]	GO:0016491//oxidoreductase activity;GO:0003824//catalytic activity;	XP_001228943.1|8.1e-245|hypothetical protein CHGG_02427 [Chaetomium globosum CBS 148.51]
4389171	991	1.94	2.28	1.3	7.88	5.32	9.15	1.84	7.45	-2.01657	1.64748e-23	1.42667e-23	NA	DHDPS	K18103//L-threo-3-deoxy-hexylosonate aldolase [EC:4.1.2.54]	GO:0016829//lyase activity;GO:0003824//catalytic activity;	XP_001228944.1|1.6e-133|hypothetical protein CHGG_02428 [Chaetomium globosum CBS 148.51]
4389235	1552	3.03	3.27	4.46	1.4	1.79	1.49	3.586	1.56	1.20014	6.52623e-09	8.88908e-09	NA	--	NA	GO:0044425//membrane part;GO:0031224//intrinsic component of membrane;GO:0016020//membrane;GO:0016021//integral component of membrane;	XP_001228955.1|7.5e-196|predicted protein [Chaetomium globosum CBS 148.51]
4388918	1203	5.11	4.26	5.71	26.63	20.92	20.9	5.026	22.816	-2.18261	4.40804e-101	1.30067e-101	NA	Conserved hypothetical protein	K19069//cellobiose dehydrogenase (acceptor) [EC:1.1.99.18];K05747//Wiskott-Aldrich syndrome protein+ko04144//Endocytosis+ko05132//Salmonella infection+ko05130//Pathogenic Escherichia coli infection+ko05131//Shigellosis+ko04810//Regulation of actin cytoskeleton+ko05100//Bacterial invasion of epithelial cells+ko04666//Fc gamma R-mediated phagocytosis+ko04530//Tight junction+ko05231//Choline metabol…	NA	XP_001228959.1|2.9e-178|hypothetical protein CHGG_02443 [Chaetomium globosum CBS 148.51]
4388966	2242	41.75	36.09	18.34	322.56	301.17	455.04	32.06	359.59	-3.48565	0	0	NA	alkaline phosphatase	K19851//flocculation protein FLO11;K01183//chitinase [EC:3.2.1.14]+ko00520//Amino sugar and nucleotide sugar metabolism+ko01100//Metabolic pathways	GO:0003824//catalytic activity;GO:0016791//phosphatase activity;GO:0016787//hydrolase activity;GO:0016788//hydrolase activity, acting on ester bonds;GO:0042578//phosphoric ester hydrolase activity;	XP_001228967.1|0.0e+00|hypothetical protein CHGG_02451 [Chaetomium globosum CBS 148.51]
4388967	2005	0.64	1.06	0.23	1.1	1.1	1.94	0.643	1.38	-1.10203	1.40039e-05	2.28317e-05	NA	--	K19851//flocculation protein FLO11	GO:0016787//hydrolase activity;GO:0003824//catalytic activity;	OAJ01293.1|1.1e-20|hypothetical protein A4X13_g6057 [Tilletia indica]
4388759	1807	33.6	26.29	22.75	15.3	13.31	12.37	27.546	13.66	1.01225	5.82627e-72	2.31436e-72	C4YFX2#PHI:211#CaTUP1#5476#Candida_albicans#reduced_virulence	ribosomal RNA processing 9 small subunit (SSU) processome component homolog (yeast)	K14793//ribosomal RNA-processing protein 9	GO:0034660//ncRNA metabolic process;GO:0006396//RNA processing;GO:0034641//cellular nitrogen compound metabolic process;GO:0071704//organic substance metabolic process;GO:0016072//rRNA metabolic process;GO:0009987//cellular process;GO:0010467//gene expression;GO:0006139//nucleobase-containing compound metabolic process;GO:0044238//primary metabolic process;GO:0022613//ribonucleoprotein complex bi…	XP_001228974.1|0.0e+00|rRNA processing protein RRP9 [Chaetomium globosum CBS 148.51]
4388781	2559	4.58	5.27	8.75	2.9	2.56	3.52	6.2	2.993	1.04912	9.93384e-27	8.00841e-27	NA	Mechanosensitive ion channel	K22048//mechanosensitive ion channel protein 4/5/6/7/8/9/10	GO:0055065//metal ion homeostasis;GO:0006875//cellular metal ion homeostasis;GO:0016043//cellular component organization;GO:0032535//regulation of cellular component size;GO:0072503//cellular divalent inorganic cation homeostasis;GO:0098771//inorganic ion homeostasis;GO:0042592//homeostatic process;GO:0055085//transmembrane transport;GO:0050801//ion homeostasis;GO:0006810//transport;GO:0006873//c…	XP_001228984.1|0.0e+00|hypothetical protein CHGG_02468 [Chaetomium globosum CBS 148.51]
4389564	1918	20.51	22.09	22.57	5.93	7.11	6.41	21.723	6.483	1.74399	3.5471e-120	9.01679e-121	NA	Platelet-activating factor acetylhydrolase	K01062//platelet-activating factor acetylhydrolase [EC:3.1.1.47]+ko00565//Ether lipid metabolism+ko01100//Metabolic pathways	GO:0009056//catabolic process;GO:0044238//primary metabolic process;GO:0008152//metabolic process;GO:1901575//organic substance catabolic process;GO:0016042//lipid catabolic process;GO:0071704//organic substance metabolic process;GO:0006629//lipid metabolic process;GO:0052689//carboxylic ester hydrolase activity;GO:0003824//catalytic activity;GO:0016788//hydrolase activity, acting on ester bonds;…	XP_001228996.1|0.0e+00|hypothetical protein CHGG_02480 [Chaetomium globosum CBS 148.51]
4389565	1114	17.23	18.07	15.56	4.56	3.95	4.97	16.953	4.493	1.91662	9.67876e-72	3.86213e-72	NA	NA	NA	NA	XP_001228997.1|8.5e-211|predicted protein [Chaetomium globosum CBS 148.51]
4389589	2063	23.39	22.89	26.62	55.37	43.06	47.73	24.3	48.72	-1.00403	1.1094e-141	2.39677e-142	G4MZ63#PHI:3824#MET12#318829#Magnaporthe_oryzae#loss_of_pathogenicity__unaffected_pathogenicity	Methylenetetrahydrofolate reductase	K00297//methylenetetrahydrofolate reductase (NADPH) [EC:1.5.1.20]+ko00670//One carbon pool by folate+ko01200//Carbon metabolism+ko01523//Antifolate resistance+ko01100//Metabolic pathways	GO:0006760//folic acid-containing compound metabolic process;GO:0046483//heterocycle metabolic process;GO:0019752//carboxylic acid metabolic process;GO:0006575//cellular modified amino acid metabolic process;GO:0008152//metabolic process;GO:0006725//cellular aromatic compound metabolic process;GO:0006732//coenzyme metabolic process;GO:0006790//sulfur compound metabolic process;GO:1901605//alpha-a…	XP_001229015.1|0.0e+00|hypothetical protein CHGG_02499 [Chaetomium globosum CBS 148.51]
4389699	419	15.74	18.5	2.64	37.66	35.26	76	12.293	49.64	-2.01106	1.53269e-19	1.46542e-19	NA	--	NA	NA	XP_001229026.1|4.9e-14|hypothetical protein CHGG_02510 [Chaetomium globosum CBS 148.51]
4389264	3273	66.89	71.52	67.88	29.74	28.16	24.28	68.763	27.393	1.32756	0	0	I1RSR1#PHI:1797#GzZC112#5518#Fusarium_graminearum#unaffected_pathogenicity	Fungal_trans	K19851//flocculation protein FLO11	GO:0006139//nucleobase-containing compound metabolic process;GO:0044260//cellular macromolecule metabolic process;GO:0006351//transcription, DNA-templated;GO:0009987//cellular process;GO:0018130//heterocycle biosynthetic process;GO:0034645//cellular macromolecule biosynthetic process;GO:0043170//macromolecule metabolic process;GO:0044237//cellular metabolic process;GO:1901576//organic substance b…	XP_001229032.1|0.0e+00|hypothetical protein CHGG_02516 [Chaetomium globosum CBS 148.51]
4389265	779	1.42	1.21	0.99	0.44	0.11	0.66	1.206	0.403	1.58247	0.000390968	0.000710496	NA	--	NA	NA	XP_001229033.1|1.2e-133|predicted protein [Chaetomium globosum CBS 148.51]
4389223	510	2.78	2.8	3.42	0.62	1.55	0.47	3	0.88	1.76802	7.91732e-07	1.19852e-06	NA	--	NA	NA	XP_001229038.1|4.7e-98|predicted protein [Chaetomium globosum CBS 148.51]
4388657	285	14835.9	14371.5	14647.1	4066.02	3059.96	3260.07	14618.2	3462.02	2.07774	0	0	NA	glucose-repressible protein	NA	NA	XP_001229043.1|1.4e-32|hypothetical protein CHGG_02527 [Chaetomium globosum CBS 148.51]
4388658	451	3.86	4.24	5.83	1.58	1.06	0.89	4.643	1.176	1.97936	7.30524e-10	9.56819e-10	NA	--	NA	NA	XP_001229044.1|7.6e-84|predicted protein [Chaetomium globosum CBS 148.51]
4388611	2229	74.53	68.47	51.65	25.37	28.15	26.16	64.883	26.56	1.28945	0	0	I1RSP9#PHI:1798#GzZC113#5518#Fusarium_graminearum#unaffected_pathogenicity	NA	K01824//cholestenol Delta-isomerase [EC:5.3.3.5]+ko00100//Steroid biosynthesis+ko01100//Metabolic pathways;K10733//GINS complex subunit 2;K21632//white-opaque regulator 2	GO:0044464//cell part;GO:0044424//intracellular part;GO:0043227//membrane-bounded organelle;GO:0043226//organelle;GO:0005622//intracellular;GO:0043229//intracellular organelle;GO:0005623//cell;GO:0043231//intracellular membrane-bounded organelle;GO:0005634//nucleus;GO:0003700//DNA binding transcription factor activity;GO:0140110//transcription regulator activity;GO:0043167//ion binding;GO:0043169…	XP_001229047.1|0.0e+00|hypothetical protein CHGG_02531 [Chaetomium globosum CBS 148.51]
4388741	917	19.67	17.81	12.72	50.05	46.91	53.42	16.733	50.126	-1.58224	1.11663e-126	2.711e-127	NA	eukaryotic translation initiation factor	K03259//translation initiation factor 4E+ko04211//Longevity regulating pathway+ko01521//EGFR tyrosine kinase inhibitor resistance+ko04910//Insulin signaling pathway+ko03013//RNA transport+ko04151//PI3K-Akt signaling pathway+ko04150//mTOR signaling pathway+ko04066//HIF-1 signaling pathway	GO:0005623//cell;GO:0044424//intracellular part;GO:0005737//cytoplasm;GO:0005622//intracellular;GO:0044464//cell part;GO:0003676//nucleic acid binding;GO:0008135//translation factor activity, RNA binding;GO:1901363//heterocyclic compound binding;GO:0005488//binding;GO:0003743//translation initiation factor activity;GO:0097159//organic cyclic compound binding;GO:0003723//RNA binding;	XP_001229061.1|5.3e-163|hypothetical protein CHGG_02545 [Chaetomium globosum CBS 148.51]
4389393	4025	85.69	98.1	89.34	26.64	46.93	47.66	91.043	40.41	1.17322	0	0	P87199#PHI:465#KIN2#5270#Ustilago_maydis#reduced_virulence	Kinesin family member	K22762//desumoylating isopeptidase 1 [EC:3.4.-.-]	GO:0006928//movement of cell or subcellular component;GO:0065007//biological regulation;GO:0007018//microtubule-based movement;GO:0050789//regulation of biological process;GO:0050794//regulation of cellular process;GO:0009987//cellular process;GO:0045454//cell redox homeostasis;GO:0007017//microtubule-based process;GO:0042592//homeostatic process;GO:0065008//regulation of biological quality;GO:00…	XP_001229063.1|0.0e+00|hypothetical protein CHGG_02547 [Chaetomium globosum CBS 148.51]
4389338	1403	56.14	39.77	33.74	15.91	14.62	13.67	43.216	14.733	1.55318	3.56126e-166	6.77354e-167	G4NGK7#PHI:2161#Sep-01#318829#Magnaporthe_oryzae#loss_of_pathogenicity	Serine Threonine protein kinase	K19851//flocculation protein FLO11	GO:0031224//intrinsic component of membrane;GO:0016020//membrane;GO:0016021//integral component of membrane;GO:0044425//membrane part;GO:0000166//nucleotide binding;GO:0016740//transferase activity;GO:0032559//adenyl ribonucleotide binding;GO:1901265//nucleoside phosphate binding;GO:0097159//organic cyclic compound binding;GO:0017076//purine nucleotide binding;GO:0140096//catalytic activity, acti…	XP_001229085.1|1.3e-253|predicted protein [Chaetomium globosum CBS 148.51]
4389344	1683	13.27	15.14	13.12	4.59	4.57	4.59	13.843	4.583	1.59444	2.83468e-66	1.20438e-66	G5EH97#PHI:2147#Erl1#318829#Magnaporthe_oryzae#reduced_virulence	NA	NA	GO:0000166//nucleotide binding;GO:0043168//anion binding;GO:0001883//purine nucleoside binding;GO:0097159//organic cyclic compound binding;GO:0097367//carbohydrate derivative binding;GO:0032555//purine ribonucleotide binding;GO:0032553//ribonucleotide binding;GO:1901265//nucleoside phosphate binding;GO:0043167//ion binding;GO:0032550//purine ribonucleoside binding;GO:0005525//GTP binding;GO:00190…	XP_001229090.1|2.0e-285|hypothetical protein CHGG_02574 [Chaetomium globosum CBS 148.51]
4389296	1298	18.41	24.59	20.86	5.19	6.38	5.68	21.286	5.75	1.88852	1.17645e-97	3.57383e-98	G5EH97#PHI:2147#Erl1#318829#Magnaporthe_oryzae#reduced_virulence	NA	K19849//signaling mucin MSB2;K01183//chitinase [EC:3.2.1.14]+ko00520//Amino sugar and nucleotide sugar metabolism+ko01100//Metabolic pathways	GO:0001882//nucleoside binding;GO:0019001//guanyl nucleotide binding;GO:0017076//purine nucleotide binding;GO:0032549//ribonucleoside binding;GO:0001883//purine nucleoside binding;GO:0000166//nucleotide binding;GO:0032550//purine ribonucleoside binding;GO:0005525//GTP binding;GO:0036094//small molecule binding;GO:0032561//guanyl ribonucleotide binding;GO:0043168//anion binding;GO:1901265//nucleos…	KJZ70206.1|8.7e-148|hypothetical protein HIM_10392 [Hirsutella minnesotensis 3608]
4389925	2434	10.79	12.28	4.75	67.39	45.38	48.71	9.273	53.826	-2.537	0	0	Q5XTQ5#PHI:538#FRT1#40559#Botrytis_cinerea#unaffected_pathogenicity	Transporter	K08139//MFS transporter, SP family, sugar:H+ symporter	GO:0051234//establishment of localization;GO:0051179//localization;GO:0008643//carbohydrate transport;GO:0071702//organic substance transport;GO:0006810//transport;GO:0016021//integral component of membrane;GO:0031224//intrinsic component of membrane;GO:0044425//membrane part;GO:0016020//membrane;GO:0022857//transmembrane transporter activity;GO:0005215//transporter activity;	XP_001229112.1|0.0e+00|hypothetical protein CHGG_02596 [Chaetomium globosum CBS 148.51]
4389624	2802	48.73	55.02	58.22	19.72	9.63	8.53	53.99	12.626	2.09399	0	0	NA	nitrilase cyanide hydratase and apolipoprotein n-acyltransferase	K14663//protein N-terminal amidase [EC:3.5.1.-]	GO:0006807//nitrogen compound metabolic process;GO:0008152//metabolic process;GO:0016810//hydrolase activity, acting on carbon-nitrogen (but not peptide) bonds;GO:0070773//protein-N-terminal glutamine amidohydrolase activity;GO:0003824//catalytic activity;GO:0016811//hydrolase activity, acting on carbon-nitrogen (but not peptide) bonds, in linear amides;GO:0008418//protein-N-terminal asparagine a…	XP_001229151.1|0.0e+00|hypothetical protein CHGG_02635 [Chaetomium globosum CBS 148.51]
4389244	1116	0.08	0.41	0.41	1.07	1.16	0.75	0.3	0.993	-1.71299	0.000104098	0.000180166	NA	--	K05747//Wiskott-Aldrich syndrome protein+ko04144//Endocytosis+ko05132//Salmonella infection+ko05130//Pathogenic Escherichia coli infection+ko05131//Shigellosis+ko04810//Regulation of actin cytoskeleton+ko05100//Bacterial invasion of epithelial cells+ko04666//Fc gamma R-mediated phagocytosis+ko04530//Tight junction+ko05231//Choline metabolism in cancer+ko04520//Adherens junction+ko04062//Chemokine…	GO:0006979//response to oxidative stress;GO:0050896//response to stimulus;GO:0006950//response to stress;GO:0048037//cofactor binding;GO:0004601//peroxidase activity;GO:0004096//catalase activity;GO:0016209//antioxidant activity;GO:0003779//actin binding;GO:0016684//oxidoreductase activity, acting on peroxide as acceptor;GO:0008092//cytoskeletal protein binding;GO:0003824//catalytic activity;GO:0…	XP_001229187.1|1.5e-182|predicted protein [Chaetomium globosum CBS 148.51]
4389207	2242	7.18	7.57	6.9	14.81	18.48	19.33	7.216	17.54	-1.28013	2.28885e-70	9.28454e-71	G4MZS1#PHI:819#MGG_07061#318829#Magnaporthe_oryzae#reduced_virulence	protection of telomeres 1 homolog (S. pombe)	NA	GO:0008152//metabolic process;GO:0006139//nucleobase-containing compound metabolic process;GO:0044237//cellular metabolic process;GO:0006807//nitrogen compound metabolic process;GO:0000723//telomere maintenance;GO:0060249//anatomical structure homeostasis;GO:0065008//regulation of biological quality;GO:1901360//organic cyclic compound metabolic process;GO:0046483//heterocycle metabolic process;GO…	XP_001229198.1|0.0e+00|hypothetical protein CHGG_02682 [Chaetomium globosum CBS 148.51]
4389365	8798	7.15	7.8	9.38	19.72	17.25	17.9	8.11	18.29	-1.17352	5.93314e-300	6.41794e-301	NA	NA	K22020//mucin-19	GO:0007154//cell communication;GO:0009987//cellular process;GO:0050896//response to stimulus;GO:0007165//signal transduction;GO:0050794//regulation of cellular process;GO:0050789//regulation of biological process;GO:0051716//cellular response to stimulus;GO:0065007//biological regulation;GO:0023052//signaling;GO:0016020//membrane;	XP_003661317.1|0.0e+00|hypothetical protein MYCTH_2116710 [Thermothelomyces thermophilus ATCC 42464]
4389369	232	1641.67	1612.63	1442.11	625.32	528.97	434.53	1565.47	529.606	1.5632	0	0	NA	hydrophobic protein	NA	GO:0071944//cell periphery;GO:0044425//membrane part;GO:0016021//integral component of membrane;GO:0031224//intrinsic component of membrane;GO:0005623//cell;GO:0016020//membrane;GO:0005886//plasma membrane;GO:0044464//cell part;	XP_001229210.1|1.9e-21|conserved hypothetical protein [Chaetomium globosum CBS 148.51]
4388810	477	0	0	0.68	0	2.11	2.37	0.226	1.493	-2.72142	4.19302e-05	7.05795e-05	NA	--	NA	NA	XP_001229220.1|2.1e-72|hypothetical protein CHGG_02704 [Chaetomium globosum CBS 148.51]
4389416	609	2799.42	3018.73	2910.55	983.83	1181.81	1192.43	2909.57	1119.36	1.37867	0	0	T2FFS6#PHI:3974#CpHsp24#5116#Cryphonectria_parasitica#reduced_virulence	Heat shock protein	K13993//HSP20 family protein	NA	XP_001229241.1|1.8e-112|hypothetical protein CHGG_02725 [Chaetomium globosum CBS 148.51]
4389213	751	47.04	43.75	54.72	134.02	112.24	121.27	48.503	122.51	-1.33689	1.66715e-192	2.70005e-193	NA	RWD domain containing	K20032//palmitoyltransferase ZDHHC13/17 [EC:2.3.1.225]	NA	XP_001229256.1|3.3e-123|hypothetical protein CHGG_02740 [Chaetomium globosum CBS 148.51]
4388473	1652	32.4	29.26	17.02	61.15	69.74	91.81	26.226	74.233	-1.49919	0	0	I1RCI0#PHI:1454#GzAra002#5518#Fusarium_graminearum#unaffected_pathogenicity	phosphate transporter	K08176//MFS transporter, PHS family, inorganic phosphate transporter	GO:0016021//integral component of membrane;GO:0044425//membrane part;GO:0031224//intrinsic component of membrane;GO:0016020//membrane;GO:0097159//organic cyclic compound binding;GO:0005215//transporter activity;GO:0005488//binding;GO:1901363//heterocyclic compound binding;GO:0003676//nucleic acid binding;GO:0022857//transmembrane transporter activity;GO:0003677//DNA binding;	KXX81713.1|4.1e-211|Repressible high-affinity phosphate permease [Madurella mycetomatis]
4388476	927	188.31	254.36	249.73	52.65	75.21	90.82	230.8	72.893	1.66354	0	0	I1RCI2#PHI:1350#GzC2H010#5518#Fusarium_graminearum#unaffected_pathogenicity	C2H2 transcription factor (Egr2)	K09467//zinc-finger protein CreA/MIG	GO:0005488//binding;GO:0097159//organic cyclic compound binding;GO:1901363//heterocyclic compound binding;GO:0003676//nucleic acid binding;	XP_001229277.1|2.2e-178|hypothetical protein CHGG_02761 [Chaetomium globosum CBS 148.51]
4389079	1525	41.57	34.78	26.86	14.3	14.67	15.16	34.403	14.71	1.22691	7.2343e-97	2.23024e-97	NA	Transcription factor RfeD	NA	NA	XP_001229303.1|1.1e-271|hypothetical protein CHGG_02787 [Chaetomium globosum CBS 148.51]
4389376	972	1.85	2.04	0.74	2.49	4.93	6.06	1.543	4.493	-1.53855	2.87743e-12	3.44282e-12	NA	NA	K19898//alpha-agglutinin;K01183//chitinase [EC:3.2.1.14]+ko00520//Amino sugar and nucleotide sugar metabolism+ko01100//Metabolic pathways	NA	XP_001229305.1|1.4e-160|predicted protein [Chaetomium globosum CBS 148.51]
4389254	1147	16.19	17.1	37.19	12.81	9.83	11.25	23.493	11.296	1.05516	8.58016e-41	5.29805e-41	NA	F1F0 ATP synthase assembly protein Atp10	K18192//mitochondrial ATPase complex subunit ATP10	NA	XP_001229326.1|2.1e-201|hypothetical protein CHGG_02810 [Chaetomium globosum CBS 148.51]
4389255	1602	63.27	72.72	125.48	41.52	45.74	36.09	87.156	41.116	1.08313	2.43405e-182	4.22002e-183	NA	Dehydrogenase	K09699//2-oxoisovalerate dehydrogenase E2 component (dihydrolipoyl transacylase) [EC:2.3.1.168]+ko00640//Propanoate metabolism+ko00280//Valine, leucine and isoleucine degradation+ko01100//Metabolic pathways	GO:0003824//catalytic activity;GO:0016746//transferase activity, transferring acyl groups;GO:0016740//transferase activity;	PNY25967.1|7.3e-129|Lipoamide acyltransferase component of branched-cha in alpha-keto acid dehydrogenase complex [Tolypocladium capitatum]
4388894	653	82.66	85.54	61	35.46	32.83	39.31	76.4	35.866	1.09158	8.68394e-74	3.38949e-74	A0A0H6FRN3#PHI:6701#gntK#666#Vibrio_cholerae#reduced_virulence	carbohydrate kinase thermoresistant glucokinase family	K00851//gluconokinase [EC:2.7.1.12]+ko01200//Carbon metabolism+ko00030//Pentose phosphate pathway+ko01100//Metabolic pathways	GO:0044238//primary metabolic process;GO:0006082//organic acid metabolic process;GO:0071704//organic substance metabolic process;GO:0044275//cellular carbohydrate catabolic process;GO:0044248//cellular catabolic process;GO:0044281//small molecule metabolic process;GO:0016052//carbohydrate catabolic process;GO:0072329//monocarboxylic acid catabolic process;GO:0008152//metabolic process;GO:0005975/…	XP_001229328.1|2.5e-108|hypothetical protein CHGG_02812 [Chaetomium globosum CBS 148.51]
4388896	2100	2.19	2.5	2.16	8.51	7.5	7.44	2.283	7.816	-1.77639	4.8875e-51	2.56119e-51	I1RBT2#PHI:1347#GzC2H007#5518#Fusarium_graminearum#reduced_virulence	Zinc finger protein	K09467//zinc-finger protein CreA/MIG	GO:0003676//nucleic acid binding;GO:1901363//heterocyclic compound binding;GO:0005488//binding;GO:0097159//organic cyclic compound binding;	XP_001229330.1|0.0e+00|hypothetical protein CHGG_02814 [Chaetomium globosum CBS 148.51]
4388625	1774	39.97	40.63	44.24	15.83	15.93	13.4	41.613	15.053	1.4667	4.17551e-179	7.36472e-180	NA	Alpha beta hydrolase	NA	GO:0031224//intrinsic component of membrane;GO:0016021//integral component of membrane;GO:0044425//membrane part;GO:0016020//membrane;	XP_003651662.1|2.3e-244|hypothetical protein THITE_2076548 [Thielavia terrestris NRRL 8126]
4389579	1920	83.08	74.25	36.4	26.48	34.4	35.34	64.576	32.073	1.01142	1.46095e-181	2.54168e-182	I1RCM9#PHI:1354#GzC2H014#5518#Fusarium_graminearum#reduced_virulence	Zinc finger protein	K21543//transcription factor CRZ1	GO:0005488//binding;GO:1901363//heterocyclic compound binding;GO:0097159//organic cyclic compound binding;GO:0003676//nucleic acid binding;	XP_001229358.1|0.0e+00|hypothetical protein CHGG_02842 [Chaetomium globosum CBS 148.51]
4389374	1572	3.98	4.47	2.27	6.1	10.83	15.34	3.573	10.756	-1.58746	4.35863e-34	3.02531e-34	F5HCK8#PHI:415#IPMDH#13684#Parastagonospora_nodorum#loss_of_pathogenicity	3-isopropylmalate dehydrogenase activity	K00052//3-isopropylmalate dehydrogenase [EC:1.1.1.85]+ko01230//Biosynthesis of amino acids+ko00660//C5-Branched dibasic acid metabolism+ko00290//Valine, leucine and isoleucine biosynthesis+ko01100//Metabolic pathways+ko01210//2-Oxocarboxylic acid metabolism	GO:0046394//carboxylic acid biosynthetic process;GO:0044281//small molecule metabolic process;GO:1901605//alpha-amino acid metabolic process;GO:0009081//branched-chain amino acid metabolic process;GO:0044249//cellular biosynthetic process;GO:0009098//leucine biosynthetic process;GO:0006807//nitrogen compound metabolic process;GO:1901564//organonitrogen compound metabolic process;GO:0019752//carbo…	XP_001229368.1|1.5e-185|hypothetical protein CHGG_02852 [Chaetomium globosum CBS 148.51]
4389887	1387	41.46	45.11	49.79	19.11	20.38	23.92	45.453	21.136	1.10498	1.37804e-105	3.92536e-106	NA	Protein of unknown function (DUF1762)	K11245//mating pheromone-induced death protein 2	GO:0006810//transport;GO:0033036//macromolecule localization;GO:0006913//nucleocytoplasmic transport;GO:0051179//localization;GO:0015833//peptide transport;GO:0033365//protein localization to organelle;GO:0042886//amide transport;GO:0015031//protein transport;GO:0072594//establishment of protein localization to organelle;GO:0045184//establishment of protein localization;GO:0046907//intracellular …	XP_001229371.1|2.3e-261|hypothetical protein CHGG_02855 [Chaetomium globosum CBS 148.51]
4388872	2338	8.37	8.51	7.72	15.22	17.79	17.97	8.2	16.993	-1.05072	5.02261e-48	2.75423e-48	NA	TBC1 domain family member 5	K18469//TBC1 domain family member 5	NA	XP_001229376.1|0.0e+00|hypothetical protein CHGG_02860 [Chaetomium globosum CBS 148.51]
4388873	1131	1.41	1.09	0.87	0.65	0.11	0.11	1.123	0.29	1.9517	8.56145e-05	0.000146993	NA	--	NA	NA	XP_001229377.1|1.2e-131|predicted protein [Chaetomium globosum CBS 148.51]
4389613	2928	6.29	5.53	5.15	9.63	11.87	17.39	5.656	12.963	-1.19441	4.75271e-57	2.26635e-57	I1RSX8#PHI:1795#GzZC110#5518#Fusarium_graminearum#unaffected_pathogenicity	GAL4	K01183//chitinase [EC:3.2.1.14]+ko00520//Amino sugar and nucleotide sugar metabolism+ko01100//Metabolic pathways;K19849//signaling mucin MSB2	GO:0010467//gene expression;GO:0008152//metabolic process;GO:0018130//heterocycle biosynthetic process;GO:0090304//nucleic acid metabolic process;GO:0071704//organic substance metabolic process;GO:0019438//aromatic compound biosynthetic process;GO:0034641//cellular nitrogen compound metabolic process;GO:0044237//cellular metabolic process;GO:0043170//macromolecule metabolic process;GO:1901362//or…	XP_001229392.1|0.0e+00|hypothetical protein CHGG_02876 [Chaetomium globosum CBS 148.51]
4389187	1025	17.52	15.84	13.86	45.36	39.45	47.15	15.74	43.986	-1.48229	6.75013e-107	1.89844e-107	NA	lipolytic protein G-D-S-L family	NA	NA	XP_001229400.1|5.5e-171|hypothetical protein CHGG_02884 [Chaetomium globosum CBS 148.51]
4389188	1076	12.44	13.13	7.88	20.59	23.19	27.4	11.15	23.726	-1.08863	5.25019e-42	3.16615e-42	NA	NA	K05747//Wiskott-Aldrich syndrome protein+ko04144//Endocytosis+ko05132//Salmonella infection+ko05130//Pathogenic Escherichia coli infection+ko05131//Shigellosis+ko04810//Regulation of actin cytoskeleton+ko05100//Bacterial invasion of epithelial cells+ko04666//Fc gamma R-mediated phagocytosis+ko04530//Tight junction+ko05231//Choline metabolism in cancer+ko04520//Adherens junction+ko04062//Chemokine…	GO:0005488//binding;GO:0005515//protein binding;GO:0003779//actin binding;GO:0008092//cytoskeletal protein binding;	XP_001229401.1|2.1e-203|hypothetical protein CHGG_02885 [Chaetomium globosum CBS 148.51]
4389538	3382	19.03	17.81	14.3	3.8	4.21	4.29	17.046	4.1	2.05617	5.93649e-232	8.06263e-233	I1RFP7#PHI:1935#GzZC250#5518#Fusarium_graminearum#unaffected_pathogenicity	Transcription factor	K22485//protein TBF1;K11648//SWI/SNF-related matrix-associated actin-dependent regulator of chromatin subfamily B member 1+ko05225//Hepatocellular carcinoma+ko04714//Thermogenesis	GO:0016070//RNA metabolic process;GO:0044249//cellular biosynthetic process;GO:0044237//cellular metabolic process;GO:0046483//heterocycle metabolic process;GO:0008152//metabolic process;GO:1901362//organic cyclic compound biosynthetic process;GO:0006725//cellular aromatic compound metabolic process;GO:0044271//cellular nitrogen compound biosynthetic process;GO:0071704//organic substance metaboli…	XP_001229459.1|0.0e+00|hypothetical protein CHGG_02943 [Chaetomium globosum CBS 148.51]
4389774	2659	51.46	49.8	69.14	28.78	24.02	20.69	56.8	24.496	1.21257	1.20074e-248	1.5442e-249	NA	NA	K05747//Wiskott-Aldrich syndrome protein+ko04144//Endocytosis+ko05132//Salmonella infection+ko05130//Pathogenic Escherichia coli infection+ko05131//Shigellosis+ko04810//Regulation of actin cytoskeleton+ko05100//Bacterial invasion of epithelial cells+ko04666//Fc gamma R-mediated phagocytosis+ko04530//Tight junction+ko05231//Choline metabolism in cancer+ko04520//Adherens junction+ko04062//Chemokine…	NA	XP_001229467.1|0.0e+00|hypothetical protein CHGG_02951 [Chaetomium globosum CBS 148.51]
4389778	1136	4.52	6.98	5.14	16.72	11.83	14.07	5.546	14.206	-1.35834	1.05016e-36	6.94834e-37	NA	AIG2-like family	K19475//WAS/WASL-interacting protein+ko04144//Endocytosis	GO:0016840//carbon-nitrogen lyase activity;GO:0003824//catalytic activity;GO:0016842//amidine-lyase activity;GO:0003839//gamma-glutamylcyclotransferase activity;GO:0016829//lyase activity;	XP_003663011.1|1.3e-57|hypothetical protein MYCTH_2304336 [Thermothelomyces thermophilus ATCC 42464]
4389753	941	3.02	3.04	3.04	2.05	1.3	0.98	3.033	1.443	1.0679	4.01595e-05	6.74904e-05	NA	--	NA	NA	XP_001229475.1|2.3e-135|predicted protein [Chaetomium globosum CBS 148.51]
4389719	1137	3.49	4.71	4.11	9.3	9.2	8.4	4.103	8.966	-1.12802	6.0906e-18	6.06486e-18	NA	Conserved hypothetical protein	K05747//Wiskott-Aldrich syndrome protein+ko04144//Endocytosis+ko05132//Salmonella infection+ko05130//Pathogenic Escherichia coli infection+ko05131//Shigellosis+ko04810//Regulation of actin cytoskeleton+ko05100//Bacterial invasion of epithelial cells+ko04666//Fc gamma R-mediated phagocytosis+ko04530//Tight junction+ko05231//Choline metabolism in cancer+ko04520//Adherens junction+ko04062//Chemokine…	GO:0016740//transferase activity;GO:0003824//catalytic activity;GO:0016757//transferase activity, transferring glycosyl groups;	XP_001229483.1|4.2e-199|hypothetical protein CHGG_02967 [Chaetomium globosum CBS 148.51]
4388700	1831	4.04	4.71	4.34	9.09	8.42	9.85	4.363	9.12	-1.06338	1.79489e-26	1.454e-26	NA	STYKc	NA	GO:0097367//carbohydrate derivative binding;GO:0030554//adenyl nucleotide binding;GO:0032559//adenyl ribonucleotide binding;GO:0097159//organic cyclic compound binding;GO:0016740//transferase activity;GO:0032555//purine ribonucleotide binding;GO:0005524//ATP binding;GO:0003824//catalytic activity;GO:0008144//drug binding;GO:0000166//nucleotide binding;GO:0043168//anion binding;GO:0035639//purine …	XP_001229513.1|0.0e+00|hypothetical protein CHGG_02997 [Chaetomium globosum CBS 148.51]
4389083	3338	421.16	512.51	728.84	250.88	248.56	240.17	554.17	246.536	1.16785	0	0	H6ULV1#PHI:5450#gdh2#474922#Colletotrichum_gloeosporioides#unaffected_pathogenicity__reduced_virulence	Dehydrogenase	K15371//glutamate dehydrogenase [EC:1.4.1.2]+ko00910//Nitrogen metabolism+ko00250//Alanine, aspartate and glutamate metabolism+ko00430//Taurine and hypotaurine metabolism+ko00220//Arginine biosynthesis+ko01100//Metabolic pathways	GO:0006807//nitrogen compound metabolic process;GO:1901565//organonitrogen compound catabolic process;GO:0008152//metabolic process;GO:0019752//carboxylic acid metabolic process;GO:0009065//glutamine family amino acid catabolic process;GO:0044282//small molecule catabolic process;GO:0071704//organic substance metabolic process;GO:0044238//primary metabolic process;GO:0006106//fumarate metabolic p…	XP_001229575.1|0.0e+00|NAD-specific glutamate dehydrogenase [Chaetomium globosum CBS 148.51]
4389067	1121	16.18	13.35	10.92	20.34	35.65	41.31	13.483	32.433	-1.26399	4.32727e-62	1.92825e-62	NA	Protein of unknown function (DUF3431)	K00859//dephospho-CoA kinase [EC:2.7.1.24]+ko00770//Pantothenate and CoA biosynthesis+ko01100//Metabolic pathways;K01183//chitinase [EC:3.2.1.14]+ko00520//Amino sugar and nucleotide sugar metabolism+ko01100//Metabolic pathways	GO:0031224//intrinsic component of membrane;GO:0016021//integral component of membrane;GO:0016020//membrane;GO:0044425//membrane part;	XP_001229582.1|4.8e-175|hypothetical protein CHGG_03066 [Chaetomium globosum CBS 148.51]
4389060	882	2.68	4.35	4.18	10.64	6.01	8.47	3.736	8.373	-1.16619	1.85438e-15	1.9825e-15	NA	--	K22889//trichothecene 3-O-acetyltransferase [EC:2.3.1.-]	GO:0016746//transferase activity, transferring acyl groups;GO:0016740//transferase activity;GO:0003824//catalytic activity;GO:0016747//transferase activity, transferring acyl groups other than amino-acyl groups;	XP_001229593.1|3.4e-165|hypothetical protein CHGG_03077 [Chaetomium globosum CBS 148.51]
4389347	1469	1.46	1.59	1.53	0.53	0.53	0.94	1.526	0.666	1.19545	1.59679e-05	2.6144e-05	NA	--	K05747//Wiskott-Aldrich syndrome protein+ko04144//Endocytosis+ko05132//Salmonella infection+ko05130//Pathogenic Escherichia coli infection+ko05131//Shigellosis+ko04810//Regulation of actin cytoskeleton+ko05100//Bacterial invasion of epithelial cells+ko04666//Fc gamma R-mediated phagocytosis+ko04530//Tight junction+ko05231//Choline metabolism in cancer+ko04520//Adherens junction+ko04062//Chemokine…	GO:0016020//membrane;GO:0044425//membrane part;GO:0031224//intrinsic component of membrane;GO:0016021//integral component of membrane;GO:0046906//tetrapyrrole binding;GO:0004497//monooxygenase activity;GO:0005506//iron ion binding;GO:0043169//cation binding;GO:0005488//binding;GO:1901363//heterocyclic compound binding;GO:0046914//transition metal ion binding;GO:0016705//oxidoreductase activity, a…	XP_001229598.1|9.2e-252|hypothetical protein CHGG_03082 [Chaetomium globosum CBS 148.51]
4388470	2682	18.66	19.96	17.68	32.48	36.69	43.77	18.766	37.646	-1.00356	1.91866e-152	3.87992e-153	NA	Conserved hypothetical protein	K15306//Ran-binding protein 1+ko05203//Viral carcinogenesis+ko05166//Human T-cell leukemia virus 1 infection	NA	XP_001229632.1|0.0e+00|hypothetical protein CHGG_03116 [Chaetomium globosum CBS 148.51]
4388444	2261	32.68	30.38	58.75	10.11	9.89	8.53	40.603	9.51	2.09365	1.85431e-236	2.46828e-237	NA	Catalyzes the conversion of acetate into acetyl-CoA (AcCoA) an essential intermediate at the junction of anabolic and catabolic pathways. AcsA undergoes a two-step reaction. In the first half reaction AcsA combines acetate with ATP to form acetyl-adenylate (AcAMP) intermediate. In the second half reaction it can then transfer the acetyl group from AcAMP to the sulfhydryl group of CoA forming the …	K01907//acetoacetyl-CoA synthetase [EC:6.2.1.16]+ko00280//Valine, leucine and isoleucine degradation+ko00650//Butanoate metabolism	GO:0006629//lipid metabolic process;GO:0008152//metabolic process;GO:0071704//organic substance metabolic process;GO:0044238//primary metabolic process;GO:0016405//CoA-ligase activity;GO:0016874//ligase activity;GO:0016878//acid-thiol ligase activity;GO:0016877//ligase activity, forming carbon-sulfur bonds;GO:0003824//catalytic activity;GO:0030729//acetoacetate-CoA ligase activity;	XP_001229636.1|5.7e-257|hypothetical protein CHGG_03120 [Chaetomium globosum CBS 148.51]
4388376	1149	0.31	0.31	0.72	1.24	0.93	1.45	0.446	1.206	-1.43134	0.000643934	0.00119497	NA	--	NA	GO:0003676//nucleic acid binding;GO:0097159//organic cyclic compound binding;GO:1901363//heterocyclic compound binding;GO:0003677//DNA binding;GO:0005488//binding;	XP_001229642.1|1.3e-144|predicted protein [Chaetomium globosum CBS 148.51]
4388380	2617	0.91	1.33	0.86	0.44	0.44	0.39	1.033	0.423	1.28549	1.6514e-07	2.40857e-07	NA	NA	NA	NA	XP_001229646.1|0.0e+00|predicted protein [Chaetomium globosum CBS 148.51]
4389804	841	6.5	3.22	4.89	12.3	13.52	13.45	4.87	13.09	-1.42518	3.16426e-26	2.57757e-26	NA	NA	NA	NA	XP_001229660.1|1.8e-146|predicted protein [Chaetomium globosum CBS 148.51]
4389069	2303	197.28	191.71	123.72	53.37	68.73	66.37	170.903	62.823	1.44501	0	0	NA	NA	K19851//flocculation protein FLO11;K06675//structural maintenance of chromosome 4	NA	XP_001229715.1|0.0e+00|hypothetical protein CHGG_03199 [Chaetomium globosum CBS 148.51]
4388909	2059	23.79	23.18	24.63	7.6	9.82	9.32	23.866	8.913	1.42157	4.30872e-91	1.38399e-91	NA	PQ loop repeat	K05747//Wiskott-Aldrich syndrome protein+ko04144//Endocytosis+ko05132//Salmonella infection+ko05130//Pathogenic Escherichia coli infection+ko05131//Shigellosis+ko04810//Regulation of actin cytoskeleton+ko05100//Bacterial invasion of epithelial cells+ko04666//Fc gamma R-mediated phagocytosis+ko04530//Tight junction+ko05231//Choline metabolism in cancer+ko04520//Adherens junction+ko04062//Chemokine…	GO:0016021//integral component of membrane;GO:0016020//membrane;GO:0044425//membrane part;GO:0031224//intrinsic component of membrane;	XP_001229749.1|9.7e-290|hypothetical protein CHGG_03233 [Chaetomium globosum CBS 148.51]
4388580	2886	47.33	52.63	44.21	98.01	101.98	104.42	48.056	101.47	-1.07788	8.15953e-278	9.41467e-279	NA	Uncharacterised protein family YAP/Alf4/glomulin	K19849//signaling mucin MSB2	GO:0042221//response to chemical;GO:0051716//cellular response to stimulus;GO:0034599//cellular response to oxidative stress;GO:0050896//response to stimulus;GO:0006979//response to oxidative stress;GO:0006950//response to stress;GO:0009987//cellular process;GO:0070887//cellular response to chemical stimulus;GO:0033554//cellular response to stress;	XP_001229762.1|0.0e+00|hypothetical protein CHGG_03246 [Chaetomium globosum CBS 148.51]
4389522	1529	6.08	5.51	3.26	7.3	13.06	16.93	4.95	12.43	-1.3264	3.86564e-44	2.25569e-44	P0CY28#PHI:73#SAP3#5476#Candida_albicans#reduced_virulence	aspartic	K19851//flocculation protein FLO11	GO:0031224//intrinsic component of membrane;GO:0016021//integral component of membrane;GO:0044425//membrane part;GO:0016020//membrane;GO:0008233//peptidase activity;GO:0070011//peptidase activity, acting on L-amino acid peptides;GO:0003824//catalytic activity;GO:0070001//aspartic-type peptidase activity;GO:0004190//aspartic-type endopeptidase activity;GO:0140096//catalytic activity, acting on a p…	KXX73075.1|8.0e-167|putative aspartic-type endopeptidase opsB [Madurella mycetomatis]
4389857	2154	0.4	0.27	0.36	1.3	1.13	0.95	0.343	1.126	-1.70775	4.82271e-08	6.88035e-08	D3W9Z8#PHI:3907#ZrfC#746128#Aspergillus_fumigatus#loss_of_pathogenicity__reduced_virulence	zinc transporter	K14709//solute carrier family 39 (zinc transporter), member 1/2/3	GO:0031224//intrinsic component of membrane;GO:0016021//integral component of membrane;GO:0016020//membrane;GO:0044425//membrane part;GO:0046873//metal ion transmembrane transporter activity;GO:0015318//inorganic molecular entity transmembrane transporter activity;GO:0022857//transmembrane transporter activity;GO:0022890//inorganic cation transmembrane transporter activity;GO:0005215//transporter…	XP_001229831.1|0.0e+00|hypothetical protein CHGG_03315 [Chaetomium globosum CBS 148.51]
4389492	3531	149.22	146.61	51.34	28.69	43.64	40.57	115.723	37.633	1.62257	0	0	G4N881#PHI:2130#MoHox4#318829#Magnaporthe_oryzae#reduced_virulence	NA	K19806//tyrosine-protein phosphatase 2/3 [EC:3.1.3.48]	GO:0043226//organelle;GO:0005623//cell;GO:0043229//intracellular organelle;GO:0005634//nucleus;GO:0043227//membrane-bounded organelle;GO:0044424//intracellular part;GO:0005622//intracellular;GO:0043231//intracellular membrane-bounded organelle;GO:0044464//cell part;GO:0003677//DNA binding;GO:0003676//nucleic acid binding;GO:0005488//binding;GO:1901363//heterocyclic compound binding;GO:0097159//or…	XP_001229853.1|0.0e+00|hypothetical protein CHGG_03337 [Chaetomium globosum CBS 148.51]
4389496	2778	839.3	1072.12	1103.42	195.47	359.76	343.11	1004.95	299.446	1.74763	0	0	Q6TKU1#PHI:4559#T6SS2#562#Escherichia_coli#effector_(plant_avirulence_determinant)	ATP-dependent CLP protease ATP-binding subunit	K03695//ATP-dependent Clp protease ATP-binding subunit ClpB+ko04213//Longevity regulating pathway - multiple species	GO:0006807//nitrogen compound metabolic process;GO:0008152//metabolic process;GO:0009266//response to temperature stimulus;GO:0070887//cellular response to chemical stimulus;GO:0006457//protein folding;GO:0071704//organic substance metabolic process;GO:0051788//response to misfolded protein;GO:0033554//cellular response to stress;GO:0035967//cellular response to topologically incorrect protein;GO…	VBB86865.1|0.0e+00|Hsp104 heat shock protein [Podospora comata]
4389267	2851	14.51	19.83	20.66	7.49	7.88	6.83	18.333	7.4	1.30808	3.52884e-84	1.23422e-84	NA	AcnD-accessory protein PrpF	K19851//flocculation protein FLO11	GO:0030246//carbohydrate binding;GO:0050662//coenzyme binding;GO:0003824//catalytic activity;GO:0046914//transition metal ion binding;GO:0031418//L-ascorbic acid binding;GO:0016705//oxidoreductase activity, acting on paired donors, with incorporation or reduction of molecular oxygen;GO:0005506//iron ion binding;GO:0048037//cofactor binding;GO:0016491//oxidoreductase activity;GO:0043177//organic a…	XP_001229858.1|0.0e+00|hypothetical protein CHGG_03342 [Chaetomium globosum CBS 148.51]
4389885	925	14.76	15.88	13.54	5.97	6.32	8.89	14.726	7.06	1.06194	1.84098e-19	1.7624e-19	NA	Glycosyl hydrolases family 16	K20832//galactan endo-beta-1,3-galactanase [EC:3.2.1.181]	GO:0071704//organic substance metabolic process;GO:0008152//metabolic process;GO:0005975//carbohydrate metabolic process;GO:0044238//primary metabolic process;GO:0016798//hydrolase activity, acting on glycosyl bonds;GO:0004553//hydrolase activity, hydrolyzing O-glycosyl compounds;GO:0016787//hydrolase activity;GO:0003824//catalytic activity;	XP_001229912.1|1.5e-148|hypothetical protein CHGG_03396 [Chaetomium globosum CBS 148.51]
4389573	1407	798.82	872.44	636.42	270.21	453.93	375.78	769.226	366.64	1.0702	0	0	NA	flavin reductase domain protein FMN-binding	K05747//Wiskott-Aldrich syndrome protein+ko04144//Endocytosis+ko05132//Salmonella infection+ko05130//Pathogenic Escherichia coli infection+ko05131//Shigellosis+ko04810//Regulation of actin cytoskeleton+ko05100//Bacterial invasion of epithelial cells+ko04666//Fc gamma R-mediated phagocytosis+ko04530//Tight junction+ko05231//Choline metabolism in cancer+ko04520//Adherens junction+ko04062//Chemokine…	GO:0097159//organic cyclic compound binding;GO:0048037//cofactor binding;GO:1901265//nucleoside phosphate binding;GO:0036094//small molecule binding;GO:0043167//ion binding;GO:0010181//FMN binding;GO:0005488//binding;GO:0032553//ribonucleotide binding;GO:0097367//carbohydrate derivative binding;GO:0000166//nucleotide binding;GO:0043168//anion binding;GO:0050662//coenzyme binding;GO:1901363//heter…	XP_001229913.1|5.6e-199|hypothetical protein CHGG_03397 [Chaetomium globosum CBS 148.51]
4389614	1800	0.34	0.43	0.13	1.29	0.69	0.95	0.3	0.976	-1.69764	2.14108e-07	3.13886e-07	NA	NA	K21452//bZIP-type transcription factor MBZ1;K19851//flocculation protein FLO11	NA	XP_001229936.1|0.0e+00|predicted protein [Chaetomium globosum CBS 148.51]
4389615	3030	28.68	27.31	16.88	88.49	58.12	66.31	24.29	70.973	-1.54693	0	0	Q00903#PHI:24#Avenacinase_gene#29850#Gaeumannomyces_graminis#loss_of_pathogenicity__unaffected_pathogenicity	hydrolase family 3	K05349//beta-glucosidase [EC:3.2.1.21]+ko00500//Starch and sucrose metabolism+ko01100//Metabolic pathways	GO:0008152//metabolic process;GO:0005975//carbohydrate metabolic process;GO:0044238//primary metabolic process;GO:0071704//organic substance metabolic process;GO:0015926//glucosidase activity;GO:0004553//hydrolase activity, hydrolyzing O-glycosyl compounds;GO:0016798//hydrolase activity, acting on glycosyl bonds;GO:0102483//scopolin beta-glucosidase activity;GO:0008422//beta-glucosidase activity;…	XP_001229937.1|0.0e+00|hypothetical protein CHGG_03421 [Chaetomium globosum CBS 148.51]
4389656	909	170.22	164.39	147.51	291.08	373.57	416.01	160.706	360.22	-1.16327	0	0	NA	Pathogenesis related protein-like protein	NA	NA	XP_001229947.1|1.8e-140|hypothetical protein CHGG_03431 [Chaetomium globosum CBS 148.51]
4389657	2189	47.06	44.94	52.59	23.61	20.95	20.64	48.196	21.733	1.14866	2.07693e-169	3.86921e-170	NA	--	K05747//Wiskott-Aldrich syndrome protein+ko04144//Endocytosis+ko05132//Salmonella infection+ko05130//Pathogenic Escherichia coli infection+ko05131//Shigellosis+ko04810//Regulation of actin cytoskeleton+ko05100//Bacterial invasion of epithelial cells+ko04666//Fc gamma R-mediated phagocytosis+ko04530//Tight junction+ko05231//Choline metabolism in cancer+ko04520//Adherens junction+ko04062//Chemokine…	GO:0009057//macromolecule catabolic process;GO:1901072//glucosamine-containing compound catabolic process;GO:0071704//organic substance metabolic process;GO:1901564//organonitrogen compound metabolic process;GO:0006026//aminoglycan catabolic process;GO:0042737//drug catabolic process;GO:1901071//glucosamine-containing compound metabolic process;GO:1901135//carbohydrate derivative metabolic proces…	XP_001229948.1|0.0e+00|predicted protein [Chaetomium globosum CBS 148.51]
4389658	1181	89.01	86.15	103.29	43.55	40.41	39.83	92.816	41.263	1.16946	1.13299e-195	1.81793e-196	NA	Phosphatidylinositol-4-phosphate 5-Kinase	K08870//twinfilin;K00889//1-phosphatidylinositol-4-phosphate 5-kinase [EC:2.7.1.68]+ko04144//Endocytosis+ko04810//Regulation of actin cytoskeleton+ko04070//Phosphatidylinositol signaling system+ko04072//Phospholipase D signaling pathway+ko04666//Fc gamma R-mediated phagocytosis+ko00562//Inositol phosphate metabolism+ko05231//Choline metabolism in cancer+ko01100//Metabolic pathways	GO:0016020//membrane;GO:0016021//integral component of membrane;GO:0031224//intrinsic component of membrane;GO:0044425//membrane part;GO:0005488//binding;GO:0008144//drug binding;GO:0016301//kinase activity;GO:0016773//phosphotransferase activity, alcohol group as acceptor;GO:0017076//purine nucleotide binding;GO:0043168//anion binding;GO:0016740//transferase activity;GO:0003824//catalytic activi…	XP_001229949.1|7.3e-213|hypothetical protein CHGG_03433 [Chaetomium globosum CBS 148.51]
4389819	2225	2.82	2.76	1.68	3.58	7.77	13.29	2.42	8.213	-1.75914	1.015e-55	4.95289e-56	NA	prostaglandin G H synthase and cyclooxygenase	K01183//chitinase [EC:3.2.1.14]+ko00520//Amino sugar and nucleotide sugar metabolism+ko01100//Metabolic pathways;K11665//DNA helicase INO80 [EC:3.6.4.12];K03006//DNA-directed RNA polymerase II subunit RPB1 [EC:2.7.7.6]+ko03020//RNA polymerase+ko05016//Huntington disease+ko05168//Herpes simplex infection	GO:0050896//response to stimulus;GO:0006950//response to stress;GO:0006979//response to oxidative stress;GO:0097159//organic cyclic compound binding;GO:0020037//heme binding;GO:0005488//binding;GO:0046906//tetrapyrrole binding;GO:0016209//antioxidant activity;GO:0003824//catalytic activity;GO:0016491//oxidoreductase activity;GO:0048037//cofactor binding;GO:0051213//dioxygenase activity;GO:0016684…	XP_001229975.1|0.0e+00|hypothetical protein CHGG_03459 [Chaetomium globosum CBS 148.51]
4389426	2429	6.14	4.91	2.3	21.09	21.76	34.14	4.45	25.663	-2.52546	0	0	B2RKU3#PHI:4103#DPPIV#837#Porphyromonas_gingivalis#reduced_virulence	peptidase s9 prolyl oligopeptidase active site domain protein	K01278//dipeptidyl-peptidase 4 [EC:3.4.14.5]+ko04974//Protein digestion and absorption	GO:0017171//serine hydrolase activity;GO:0003824//catalytic activity;GO:0008238//exopeptidase activity;GO:0140096//catalytic activity, acting on a protein;GO:0008236//serine-type peptidase activity;GO:0004177//aminopeptidase activity;GO:0004175//endopeptidase activity;GO:0008233//peptidase activity;GO:0016787//hydrolase activity;GO:0070011//peptidase activity, acting on L-amino acid peptides;GO:0…	KXX76186.1|0.0e+00|putative dipeptidyl peptidase 4 [Madurella mycetomatis]
4389428	894	0.94	0.94	0.28	1.5	1.23	2.56	0.72	1.763	-1.28629	9.23027e-05	0.000158836	G4N3R9#PHI:2165#PTH11#318829#Magnaporthe_oryzae#reduced_virulence	NA	K14213//Xaa-Pro dipeptidase [EC:3.4.13.9];K00108//choline dehydrogenase [EC:1.1.99.1]+ko00260//Glycine, serine and threonine metabolism+ko01100//Metabolic pathways;K14326//regulator of nonsense transcripts 1 [EC:3.6.4.-]+ko03013//RNA transport+ko03015//mRNA surveillance pathway;K01811//alpha-D-xyloside xylohydrolase [EC:3.2.1.177];K19619//tyrosyl-DNA phosphodiesterase 2 [EC:3.1.4.-]	GO:0044425//membrane part;GO:0031224//intrinsic component of membrane;GO:0016021//integral component of membrane;GO:0016020//membrane;	XP_001229978.1|7.8e-156|hypothetical protein CHGG_03462 [Chaetomium globosum CBS 148.51]
4389430	1868	0.23	0.4	0	15.61	8.84	10.48	0.21	11.643	-5.78624	3.73764e-144	7.91762e-145	I1RDG6#PHI:1555#GzMyb019#5518#Fusarium_graminearum#unaffected_pathogenicity	major facilitator Superfamily	K01078//acid phosphatase [EC:3.1.3.2];K01939//adenylosuccinate synthase [EC:6.3.4.4]+ko00230//Purine metabolism+ko00250//Alanine, aspartate and glutamate metabolism+ko01100//Metabolic pathways;K13336//peroxin-3+ko04146//Peroxisome	GO:0051234//establishment of localization;GO:0006810//transport;GO:0055085//transmembrane transport;GO:0051179//localization;GO:0031224//intrinsic component of membrane;GO:0016020//membrane;GO:0016021//integral component of membrane;GO:0044425//membrane part;	VBB78581.1|2.6e-169|Putative Permease of the major facilitator superfamily [Podospora comata]
4389457	1232	3.7	3.72	1.79	7.73	11.91	14.61	3.07	11.416	-1.89198	1.10523e-51	5.74192e-52	NA	NA	K05609//ubiquitin carboxyl-terminal hydrolase L3 [EC:3.4.19.12];K19851//flocculation protein FLO11	NA	XP_001229982.1|2.2e-225|hypothetical protein CHGG_03466 [Chaetomium globosum CBS 148.51]
4389183	730	25.09	16.17	14.87	8.47	8.52	6.66	18.71	7.883	1.24728	2.71677e-22	2.43019e-22	NA	NA	K01183//chitinase [EC:3.2.1.14]+ko00520//Amino sugar and nucleotide sugar metabolism+ko01100//Metabolic pathways;K08874//transformation/transcription domain-associated protein+ko05166//Human T-cell leukemia virus 1 infection;K19849//signaling mucin MSB2	NA	XP_001229992.1|1.7e-98|hypothetical protein CHGG_03476 [Chaetomium globosum CBS 148.51]
4389273	2377	4.14	4.21	3.58	11.24	5.95	6.98	3.976	8.056	-1.01917	2.81236e-28	2.19796e-28	NA	glycoside hydrolase family 55 protein	K01210//glucan 1,3-beta-glucosidase [EC:3.2.1.58]	GO:0003824//catalytic activity;GO:0016787//hydrolase activity;	XP_001229994.1|0.0e+00|hypothetical protein CHGG_03478 [Chaetomium globosum CBS 148.51]
4388882	413	7.45	12.08	8.75	3.73	5	1.25	9.426	3.326	1.50001	1.91642e-06	2.97016e-06	NA	--	NA	NA	XP_001230004.1|1.2e-34|predicted protein [Chaetomium globosum CBS 148.51]
4388950	1218	2.47	2.3	1.49	0.62	0.37	0.56	2.086	0.516	2.01186	2.30574e-12	2.7498e-12	NA	--	K07512//mitochondrial trans-2-enoyl-CoA reductase [EC:1.3.1.38]+ko00062//Fatty acid elongation+ko01100//Metabolic pathways+ko01212//Fatty acid metabolism;K05747//Wiskott-Aldrich syndrome protein+ko04144//Endocytosis+ko05132//Salmonella infection+ko05130//Pathogenic Escherichia coli infection+ko05131//Shigellosis+ko04810//Regulation of actin cytoskeleton+ko05100//Bacterial invasion of epithelial c…	GO:0003824//catalytic activity;GO:0016491//oxidoreductase activity;	XP_001230010.1|2.2e-231|predicted protein [Chaetomium globosum CBS 148.51]
4388951	1995	4.39	5.32	2.82	3.7	1.04	0.57	4.176	1.77	1.23802	1.19767e-15	1.27286e-15	NA	Allows the formation of correctly charged Gln-tRNA(Gln) through the transamidation of misacylated Glu-tRNA(Gln) in organisms which lack glutaminyl-tRNA synthetase. The reaction takes place in the presence of glutamine and ATP through an activated gamma-phospho-Glu-tRNA(Gln) (By similarity)	K01426//amidase [EC:3.5.1.4]+ko00330//Arginine and proline metabolism+ko00360//Phenylalanine metabolism+ko00380//Tryptophan metabolism	GO:0016787//hydrolase activity;GO:0004040//amidase activity;GO:0016811//hydrolase activity, acting on carbon-nitrogen (but not peptide) bonds, in linear amides;GO:0016810//hydrolase activity, acting on carbon-nitrogen (but not peptide) bonds;GO:0003824//catalytic activity;	XP_001230011.1|8.1e-306|hypothetical protein CHGG_03495 [Chaetomium globosum CBS 148.51]
4389004	655	3.86	2.39	2.54	0.74	1.8	1.05	2.93	1.196	1.29519	5.79924e-05	9.85574e-05	NA	O-methyltransferase	K00545//catechol O-methyltransferase [EC:2.1.1.6]+ko04728//Dopaminergic synapse+ko00140//Steroid hormone biosynthesis+ko00350//Tyrosine metabolism+ko01100//Metabolic pathways	GO:0016741//transferase activity, transferring one-carbon groups;GO:0008168//methyltransferase activity;GO:0008171//O-methyltransferase activity;GO:0003824//catalytic activity;GO:0016740//transferase activity;	XP_001230012.1|5.5e-94|hypothetical protein CHGG_03496 [Chaetomium globosum CBS 148.51]
4388990	2102	30.08	30.1	26.81	48.39	60.71	70.55	28.996	59.883	-1.04512	1.2816e-185	2.18345e-186	Q4WQ36#PHI:6751#Fbx23#746128#Aspergillus_fumigatus#increased_virulence_(hypervirulence)	Component of the SCF(sconB) E3 ubiquitin ligase complex involved in the regulation of sulfur metabolite repression probably by mediating the inactivation or degradation of the metR transcription factor	K10259//F-box and WD-40 domain protein MET30	GO:0003824//catalytic activity;GO:0016874//ligase activity;	XP_001230022.1|0.0e+00|hypothetical protein CHGG_03506 [Chaetomium globosum CBS 148.51]
4388708	1233	10.87	9.62	11.8	3.01	2.64	2.18	10.763	2.61	2.0432	2.00531e-46	1.12556e-46	G4NCI6#PHI:6612#Mocapn9#318829#Magnaporthe_oryzae#unaffected_pathogenicity__reduced_virulence	mitochondrial	K15100//solute carrier family 25 (mitochondrial citrate transporter), member 1	GO:0016021//integral component of membrane;GO:0016020//membrane;GO:0044425//membrane part;GO:0031224//intrinsic component of membrane;GO:0022857//transmembrane transporter activity;GO:0005215//transporter activity;	XP_001230023.1|1.2e-182|hypothetical protein CHGG_03507 [Chaetomium globosum CBS 148.51]
4388710	1346	3.88	2.76	3.22	1.3	1.3	1.46	3.286	1.353	1.28081	8.32598e-09	1.14055e-08	NA	Terpene synthase metal-binding domain-containing protein	K22062//Delta6-protoilludene synthase [EC:4.2.3.135]	GO:0044281//small molecule metabolic process;GO:0046483//heterocycle metabolic process;GO:0071704//organic substance metabolic process;GO:0009987//cellular process;GO:1901657//glycosyl compound metabolic process;GO:0006807//nitrogen compound metabolic process;GO:0006725//cellular aromatic compound metabolic process;GO:0044238//primary metabolic process;GO:0008152//metabolic process;GO:0055086//nu…	XP_001230025.1|4.0e-194|hypothetical protein CHGG_03509 [Chaetomium globosum CBS 148.51]
4388711	1373	12.98	13	11.53	39.07	21.31	30.43	12.503	30.27	-1.27629	2.44169e-69	1.00512e-69	G4N3R9#PHI:2165#PTH11#318829#Magnaporthe_oryzae#reduced_virulence	NA	K19849//signaling mucin MSB2	GO:0031224//intrinsic component of membrane;GO:0016020//membrane;GO:0016021//integral component of membrane;GO:0044425//membrane part;	XP_001230026.1|2.9e-195|hypothetical protein CHGG_03510 [Chaetomium globosum CBS 148.51]
4388561	5462	29.46	32.06	38	81.42	103.95	83.22	33.173	89.53	-1.4323	0	0	I1RSF7#PHI:1385#GzC2H048#5518#Fusarium_graminearum#unaffected_pathogenicity	carboxylase	K11262//acetyl-CoA carboxylase / biotin carboxylase 1 [EC:6.4.1.2 6.3.4.14 2.1.3.15]+ko04910//Insulin signaling pathway+ko00640//Propanoate metabolism+ko00061//Fatty acid biosynthesis+ko00620//Pyruvate metabolism+ko04152//AMPK signaling pathway+ko01100//Metabolic pathways+ko01212//Fatty acid metabolism+ko04922//Glucagon signaling pathway	GO:0044237//cellular metabolic process;GO:1901576//organic substance biosynthetic process;GO:0044283//small molecule biosynthetic process;GO:0019752//carboxylic acid metabolic process;GO:0071704//organic substance metabolic process;GO:0016053//organic acid biosynthetic process;GO:0009058//biosynthetic process;GO:0006629//lipid metabolic process;GO:0006631//fatty acid metabolic process;GO:0043436/…	XP_001230038.1|0.0e+00|hypothetical protein CHGG_03522 [Chaetomium globosum CBS 148.51]
4388524	411	30.23	18.66	34.95	75.19	59.35	93.01	27.946	75.85	-1.43969	8.00147e-78	2.98847e-78	NA	--	K13100//pre-mRNA-splicing factor CWC22;K13171//serine/arginine repetitive matrix protein 1+ko03013//RNA transport+ko03015//mRNA surveillance pathway;K05747//Wiskott-Aldrich syndrome protein+ko04144//Endocytosis+ko05132//Salmonella infection+ko05130//Pathogenic Escherichia coli infection+ko05131//Shigellosis+ko04810//Regulation of actin cytoskeleton+ko05100//Bacterial invasion of epithelial cells+…	NA	XP_001230047.1|3.3e-70|predicted protein [Chaetomium globosum CBS 148.51]
4388525	927	1.97	1.82	1.07	6.41	6.2	7.87	1.62	6.826	-2.07405	6.63311e-29	5.08834e-29	G5EHQ9#PHI:2174#NMR2#318829#Magnaporthe_oryzae#reduced_virulence	NmrA-like family	K19475//WAS/WASL-interacting protein+ko04144//Endocytosis;K19849//signaling mucin MSB2	NA	XP_003660904.1|1.2e-88|hypothetical protein MYCTH_112824 [Thermothelomyces thermophilus ATCC 42464]
4388512	4626	7	8.14	4.21	2.38	2.37	2.18	6.45	2.31	1.48176	6.22279e-69	2.58406e-69	NA	--	K21440//ankyrin repeat domain-containing protein 50	NA	XP_001230052.1|0.0e+00|hypothetical protein CHGG_03536 [Chaetomium globosum CBS 148.51]
4388449	989	9.52	11.18	6.48	2.15	2.07	3.3	9.06	2.506	1.85549	4.07613e-29	3.1146e-29	NA	NA	K19475//WAS/WASL-interacting protein+ko04144//Endocytosis	GO:0005488//binding;GO:0003779//actin binding;GO:0008092//cytoskeletal protein binding;GO:0005515//protein binding;	XP_001230057.1|1.4e-157|predicted protein [Chaetomium globosum CBS 148.51]
4388450	1108	17.6	19.24	14.4	6.69	8.33	7.91	17.08	7.643	1.16084	4.21727e-35	2.86257e-35	I1RTN5#PHI:1549__PHI:2385#MYT2#5518#Fusarium_graminearum#unaffected_pathogenicity__reduced_virulence	NA	NA	GO:0003676//nucleic acid binding;GO:0005488//binding;GO:1901363//heterocyclic compound binding;GO:0097159//organic cyclic compound binding;GO:0003677//DNA binding;	XP_001230058.1|1.1e-207|hypothetical protein CHGG_03542 [Chaetomium globosum CBS 148.51]
4388451	1360	24.41	30.96	28.43	3.41	6.08	6.57	27.933	5.353	2.38493	9.80935e-183	1.69479e-183	NA	Alpha beta hydrolase	K05747//Wiskott-Aldrich syndrome protein+ko04144//Endocytosis+ko05132//Salmonella infection+ko05130//Pathogenic Escherichia coli infection+ko05131//Shigellosis+ko04810//Regulation of actin cytoskeleton+ko05100//Bacterial invasion of epithelial cells+ko04666//Fc gamma R-mediated phagocytosis+ko04530//Tight junction+ko05231//Choline metabolism in cancer+ko04520//Adherens junction+ko04062//Chemokine…	GO:0003824//catalytic activity;	ROW08056.1|1.3e-93|hypothetical protein VPNG_06059 [Cytospora leucostoma]
4388452	738	4042.03	4835.28	4863.14	949.92	1658.29	1718.55	4580.15	1442.25	1.66816	0	0	NA	Heat shock protein	K13993//HSP20 family protein;K01183//chitinase [EC:3.2.1.14]+ko00520//Amino sugar and nucleotide sugar metabolism+ko01100//Metabolic pathways	NA	XP_001230060.1|1.5e-137|hypothetical protein CHGG_03544 [Chaetomium globosum CBS 148.51]
4388454	927	4.97	5.59	3.63	2.24	2.06	2.66	4.73	2.32	1.02767	2.64682e-07	3.90256e-07	G4N3U4#PHI:5188#MoHPX1#318829#Magnaporthe_oryzae#reduced_virulence	Peroxidase family 2	K01183//chitinase [EC:3.2.1.14]+ko00520//Amino sugar and nucleotide sugar metabolism+ko01100//Metabolic pathways	GO:0004601//peroxidase activity;GO:0016684//oxidoreductase activity, acting on peroxide as acceptor;GO:0016209//antioxidant activity;GO:0016491//oxidoreductase activity;GO:0003824//catalytic activity;	XP_001230062.1|7.6e-148|hypothetical protein CHGG_03546 [Chaetomium globosum CBS 148.51]
4388455	1768	22.06	19.18	10.19	4.82	4.41	4.92	17.143	4.716	1.86225	2.269e-90	7.37003e-91	I1RNX2#PHI:1894#GzZC209#5518#Fusarium_graminearum#unaffected_pathogenicity	C6 transcription factor	K05740//diaphanous 1+ko05131//Shigellosis+ko04810//Regulation of actin cytoskeleton+ko04510//Focal adhesion+ko04933//AGE-RAGE signaling pathway in diabetic complications;K05747//Wiskott-Aldrich syndrome protein+ko04144//Endocytosis+ko05132//Salmonella infection+ko05130//Pathogenic Escherichia coli infection+ko05131//Shigellosis+ko04810//Regulation of actin cytoskeleton+ko05100//Bacterial invasion…	GO:0043229//intracellular organelle;GO:0044425//membrane part;GO:0005623//cell;GO:0044464//cell part;GO:0016020//membrane;GO:0031224//intrinsic component of membrane;GO:0043227//membrane-bounded organelle;GO:0043226//organelle;GO:0005622//intracellular;GO:0044424//intracellular part;GO:0005634//nucleus;GO:0016021//integral component of membrane;GO:0043231//intracellular membrane-bounded organelle…	XP_001230063.1|1.6e-273|hypothetical protein CHGG_03547 [Chaetomium globosum CBS 148.51]
4388398	4554	134.79	121.17	52.87	207.36	268.39	382.87	102.943	286.206	-1.47271	0	0	J9VNZ8#PHI:3457#PHO89#5207#Cryptococcus_neoformans#reduced_virulence	inorganic phosphate transmembrane transporter activity	K14640//solute carrier family 20 (sodium-dependent phosphate transporter)	GO:0051234//establishment of localization;GO:0006820//anion transport;GO:0006811//ion transport;GO:0006817//phosphate ion transport;GO:0015698//inorganic anion transport;GO:0051179//localization;GO:0006810//transport;GO:0044425//membrane part;GO:0031224//intrinsic component of membrane;GO:0016020//membrane;GO:0016021//integral component of membrane;GO:0005215//transporter activity;GO:0005315//ino…	XP_001230064.1|0.0e+00|hypothetical protein CHGG_03548 [Chaetomium globosum CBS 148.51]
4388382	871	2.2	2.09	2.74	0.91	1.04	0.92	2.343	0.956	1.29296	0.000114486	0.000198834	I1RWQ7#PHI:1091__PHI:1591#FGSG_08737__GzOB031#5518#Fusarium_graminearum#unaffected_pathogenicity__reduced_virulence	--	NA	GO:0044238//primary metabolic process;GO:0044271//cellular nitrogen compound biosynthetic process;GO:0031325//positive regulation of cellular metabolic process;GO:0006452//translational frameshifting;GO:0045727//positive regulation of translation;GO:0009059//macromolecule biosynthetic process;GO:0019222//regulation of metabolic process;GO:0044260//cellular macromolecule metabolic process;GO:19015…	XP_001230070.1|1.9e-111|hypothetical protein CHGG_03554 [Chaetomium globosum CBS 148.51]
4388761	918	1.47	1.78	1.58	5.8	4.45	7.25	1.61	5.833	-1.85539	1.72968e-18	1.69638e-18	NA	--	K11422//histone-lysine N-methyltransferase SETD1 [EC:2.1.1.43]+ko00310//Lysine degradation;K05740//diaphanous 1+ko05131//Shigellosis+ko04810//Regulation of actin cytoskeleton+ko04510//Focal adhesion+ko04933//AGE-RAGE signaling pathway in diabetic complications;K05747//Wiskott-Aldrich syndrome protein+ko04144//Endocytosis+ko05132//Salmonella infection+ko05130//Pathogenic Escherichia coli infection…	NA	XP_001230075.1|3.6e-158|predicted protein [Chaetomium globosum CBS 148.51]
4388766	2326	76.91	80.18	77.88	28.28	26.94	26.94	78.323	27.386	1.51596	0	0	A0A0R1BRS8#PHI:6090#katE#106654#Acinetobacter_nosocomialis#increased_virulence_(hypervirulence)	Catalase	K03781//catalase [EC:1.11.1.6]+ko05014//Amyotrophic lateral sclerosis (ALS)+ko04146//Peroxisome+ko04211//Longevity regulating pathway+ko04212//Longevity regulating pathway - worm+ko04213//Longevity regulating pathway - multiple species+ko01200//Carbon metabolism+ko00380//Tryptophan metabolism+ko04068//FoxO signaling pathway+ko00630//Glyoxylate and dicarboxylate metabolism	GO:0019954//asexual reproduction;GO:0006979//response to oxidative stress;GO:0050896//response to stimulus;GO:0051186//cofactor metabolic process;GO:0042743//hydrogen peroxide metabolic process;GO:0006950//response to stress;GO:0000003//reproduction;GO:0061794//conidium development;GO:0044248//cellular catabolic process;GO:0016999//antibiotic metabolic process;GO:0017001//antibiotic catabolic pro…	XP_003654995.1|0.0e+00|catalase [Thielavia terrestris NRRL 8126]
4389103	1793	0.92	0.85	0.33	2.04	1.2	2	0.7	1.746	-1.31904	2.38831e-08	3.35921e-08	NA	transposon protein	NA	GO:0065007//biological regulation;GO:0031323//regulation of cellular metabolic process;GO:0051171//regulation of nitrogen compound metabolic process;GO:0006355//regulation of transcription, DNA-templated;GO:1903506//regulation of nucleic acid-templated transcription;GO:0060255//regulation of macromolecule metabolic process;GO:0010468//regulation of gene expression;GO:0050789//regulation of biolog…	XP_001230092.1|0.0e+00|hypothetical protein CHGG_03576 [Chaetomium globosum CBS 148.51]
4389107	1141	2.13	1.33	1.41	5.67	4.08	5.43	1.623	5.06	-1.63758	4.90077e-18	4.86828e-18	I1RX44#PHI:1496#MAT1-2-1#5518#Fusarium_graminearum#unaffected_pathogenicity	Transcription factor	K09270//transcription factor SOX7/8/10/18 (SOX group E/F);K04499//RuvB-like protein 1 (pontin 52)+ko04310//Wnt signaling pathway;K09274//HMG box factor, other	GO:0005622//intracellular;GO:0005634//nucleus;GO:0044464//cell part;GO:0044424//intracellular part;GO:0043229//intracellular organelle;GO:0043226//organelle;GO:0043231//intracellular membrane-bounded organelle;GO:0005623//cell;GO:0043227//membrane-bounded organelle;GO:1901363//heterocyclic compound binding;GO:0003676//nucleic acid binding;GO:0097159//organic cyclic compound binding;GO:0003677//DN…	XP_001230096.1|8.5e-200|hypothetical protein CHGG_03580 [Chaetomium globosum CBS 148.51]
4389115	3797	0	0	0	0.18	0	0.19	0	0.123	-4.97519	2.69196e-05	4.47142e-05	NA	--	K19851//flocculation protein FLO11;K22020//mucin-19	GO:0008144//drug binding;GO:0035639//purine ribonucleoside triphosphate binding;GO:0097367//carbohydrate derivative binding;GO:0005524//ATP binding;GO:0043167//ion binding;GO:1901363//heterocyclic compound binding;GO:0043168//anion binding;GO:0032559//adenyl ribonucleotide binding;GO:0000166//nucleotide binding;GO:0032553//ribonucleotide binding;GO:0097159//organic cyclic compound binding;GO:0032…	XP_001230098.1|0.0e+00|predicted protein [Chaetomium globosum CBS 148.51]
4389629	1661	1.63	1.7	0.64	6.97	7.17	8.26	1.323	7.466	-2.49477	1.83066e-59	8.47107e-60	I1REJ1#PHI:1662#GzCCHC002#5518#Fusarium_graminearum#unaffected_pathogenicity	major facilitator Superfamily	K19849//signaling mucin MSB2	GO:0051234//establishment of localization;GO:0055085//transmembrane transport;GO:0051179//localization;GO:0006810//transport;GO:0016020//membrane;GO:0031224//intrinsic component of membrane;GO:0044425//membrane part;GO:0016021//integral component of membrane;	KXX81879.1|3.9e-251|Thiamine pathway transporter THI73 [Madurella mycetomatis]
4389654	1609	1.58	2.61	1.13	2.9	4.56	5.34	1.773	4.266	-1.26784	2.7922e-15	3.00357e-15	NA	NA	NA	NA	XP_001230120.1|9.1e-288|hypothetical protein CHGG_03604 [Chaetomium globosum CBS 148.51]
4389655	835	2.15	1.87	7.98	0.98	1.28	0.99	4	1.083	1.88385	1.67191e-13	1.91101e-13	NA	FtsJ-like methyltransferase	K20989//urea-proton symporter;K19475//WAS/WASL-interacting protein+ko04144//Endocytosis	GO:0016741//transferase activity, transferring one-carbon groups;GO:0008168//methyltransferase activity;GO:0016740//transferase activity;GO:0003824//catalytic activity;	XP_001230121.1|1.2e-150|hypothetical protein CHGG_03605 [Chaetomium globosum CBS 148.51]
4389406	7642	0	0.15	0.07	0.13	0.25	0.34	0.073	0.24	-1.70485	8.45304e-06	1.36394e-05	NA	NA	K11229//mitogen-activated protein kinase kinase kinase [EC:2.7.11.25];K14211//elastin+ko04974//Protein digestion and absorption	NA	XP_001230135.1|0.0e+00|hypothetical protein CHGG_03619 [Chaetomium globosum CBS 148.51]
4389019	1134	2.12	2.99	1.35	0.35	0.64	0.64	2.153	0.543	1.98174	4.03664e-11	5.03964e-11	Q4WEM7#PHI:2521#GUS1#746128#Aspergillus_fumigatus#lethal	Catalyzes the attachment of glutamate to tRNA(Glu) in a two-step reaction glutamate is first activated by ATP to form Glu-AMP and then transferred to the acceptor end of tRNA(Glu) (By similarity)	K01885//glutamyl-tRNA synthetase [EC:6.1.1.17]+ko00860//Porphyrin and chlorophyll metabolism+ko00970//Aminoacyl-tRNA biosynthesis+ko01100//Metabolic pathways	GO:0034645//cellular macromolecule biosynthetic process;GO:0034641//cellular nitrogen compound metabolic process;GO:0044260//cellular macromolecule metabolic process;GO:0090304//nucleic acid metabolic process;GO:0019538//protein metabolic process;GO:1901564//organonitrogen compound metabolic process;GO:0016070//RNA metabolic process;GO:0046483//heterocycle metabolic process;GO:0044249//cellular b…	XP_001230146.1|3.0e-208|hypothetical protein CHGG_03630 [Chaetomium globosum CBS 148.51]
4388930	1281	65.55	68.61	36.05	8.99	19.75	25.38	56.736	18.04	1.65573	6.02395e-234	8.09091e-235	NA	NA	K05747//Wiskott-Aldrich syndrome protein+ko04144//Endocytosis+ko05132//Salmonella infection+ko05130//Pathogenic Escherichia coli infection+ko05131//Shigellosis+ko04810//Regulation of actin cytoskeleton+ko05100//Bacterial invasion of epithelial cells+ko04666//Fc gamma R-mediated phagocytosis+ko04530//Tight junction+ko05231//Choline metabolism in cancer+ko04520//Adherens junction+ko04062//Chemokine…	GO:0005198//structural molecule activity;GO:0005199//structural constituent of cell wall;GO:0005515//protein binding;GO:0005488//binding;GO:0008092//cytoskeletal protein binding;GO:0003779//actin binding;	XP_001230151.1|8.6e-250|predicted protein [Chaetomium globosum CBS 148.51]
4388887	1450	114.73	103.32	101.14	41.89	35.67	35.27	106.396	37.61	1.50033	0	0	NA	extended synaptotagmin-like protein	K19851//flocculation protein FLO11	GO:0071702//organic substance transport;GO:0006869//lipid transport;GO:0051234//establishment of localization;GO:0010876//lipid localization;GO:0006810//transport;GO:0033036//macromolecule localization;GO:0051179//localization;GO:0016020//membrane;GO:0044425//membrane part;GO:0031224//intrinsic component of membrane;GO:0016021//integral component of membrane;GO:0008289//lipid binding;GO:0005488//…	XP_001230158.1|7.3e-263|hypothetical protein CHGG_03642 [Chaetomium globosum CBS 148.51]
4389048	1235	20.1	22.21	16.87	85.33	51.55	58.25	19.726	65.043	-1.72226	1.74208e-238	2.30318e-239	A5IYL7#PHI:6517#adhT#2110#Mycoplasma_agalactiae#reduced_virulence	alcohol dehydrogenase	K00002//alcohol dehydrogenase (NADP+) [EC:1.1.1.2]+ko00040//Pentose and glucuronate interconversions+ko00010//Glycolysis / Gluconeogenesis+ko00561//Glycerolipid metabolism+ko01100//Metabolic pathways	GO:0016491//oxidoreductase activity;GO:0005488//binding;GO:0046914//transition metal ion binding;GO:0043169//cation binding;GO:0003824//catalytic activity;GO:0008270//zinc ion binding;GO:0043167//ion binding;GO:0046872//metal ion binding;	XP_001230168.1|1.4e-216|hypothetical protein CHGG_03652 [Chaetomium globosum CBS 148.51]
4388511	540	29.51	26.21	17.36	10.29	9.36	11.56	24.36	10.403	1.22869	2.48779e-24	2.11623e-24	NA	NA	NA	NA	XP_001230176.1|1.0e-86|predicted protein [Chaetomium globosum CBS 148.51]
4388433	1638	0.19	0.34	0.1	0.58	0.54	0.54	0.21	0.553	-1.38952	0.000951487	0.00179201	NA	NA	K01183//chitinase [EC:3.2.1.14]+ko00520//Amino sugar and nucleotide sugar metabolism+ko01100//Metabolic pathways;K11245//mating pheromone-induced death protein 2	GO:0097159//organic cyclic compound binding;GO:0003676//nucleic acid binding;GO:0003677//DNA binding;GO:1901363//heterocyclic compound binding;GO:0005488//binding;	XP_001230178.1|1.9e-299|hypothetical protein CHGG_03662 [Chaetomium globosum CBS 148.51]
4388435	2865	2.71	2.51	1.52	4.42	4.13	5.04	2.246	4.53	-1.00925	8.31084e-18	8.2957e-18	NA	C6 finger domain protein	K03036//26S proteasome regulatory subunit N6+ko03050//Proteasome+ko05169//Epstein-Barr virus infection	GO:0031224//intrinsic component of membrane;GO:0043227//membrane-bounded organelle;GO:0043226//organelle;GO:0043231//intracellular membrane-bounded organelle;GO:0044424//intracellular part;GO:0016021//integral component of membrane;GO:0005622//intracellular;GO:0044425//membrane part;GO:0016020//membrane;GO:0043229//intracellular organelle;GO:0005634//nucleus;GO:0044464//cell part;GO:0005623//cell…	XP_001230180.1|0.0e+00|hypothetical protein CHGG_03664 [Chaetomium globosum CBS 148.51]
4388436	704	3.64	2.91	2.4	4.28	6.96	9.39	2.983	6.876	-1.20147	7.70706e-10	1.00991e-09	NA	NA	NA	NA	XP_001230181.1|1.6e-116|predicted protein [Chaetomium globosum CBS 148.51]
4388749	1236	58.39	60.45	65.42	30.97	29.21	25.96	61.42	28.713	1.09663	1.09435e-130	2.5714e-131	NA	NA	NA	GO:0031224//intrinsic component of membrane;GO:0016021//integral component of membrane;GO:0044425//membrane part;GO:0016020//membrane;	XP_001230195.1|2.8e-229|hypothetical protein CHGG_03679 [Chaetomium globosum CBS 148.51]
4388752	2452	0.56	0.81	0.62	0.46	0.22	0.19	0.663	0.29	1.19015	8.58706e-05	0.000147458	NA	Low-affinity potassium transport system. Interacts with Trk system potassium uptake protein TrkA (By similarity)	K03549//KUP system potassium uptake protein	GO:0044425//membrane part;GO:0031224//intrinsic component of membrane;GO:0016021//integral component of membrane;GO:0016020//membrane;GO:0005215//transporter activity;GO:0022857//transmembrane transporter activity;GO:0015075//ion transmembrane transporter activity;GO:0008324//cation transmembrane transporter activity;	XP_001230198.1|0.0e+00|hypothetical protein CHGG_03682 [Chaetomium globosum CBS 148.51]
4388753	1494	1.03	1.3	1.2	3.79	2.5	3.11	1.176	3.133	-1.41475	7.92817e-13	9.29541e-13	Q59RG0#PHI:511#CaNAG4#5476#Candida_albicans#reduced_virulence	Fungal trichothecene efflux pump (TRI12)	K08158//MFS transporter, DHA1 family, multidrug resistance protein;K08157//MFS transporter, DHA1 family, multidrug resistance protein;K08856//serine/threonine kinase 16 [EC:2.7.11.1];K01426//amidase [EC:3.5.1.4]+ko00330//Arginine and proline metabolism+ko00360//Phenylalanine metabolism+ko00380//Tryptophan metabolism	GO:0051179//localization;GO:0055085//transmembrane transport;GO:0051234//establishment of localization;GO:0006810//transport;GO:0044425//membrane part;GO:0016020//membrane;GO:0016021//integral component of membrane;GO:0031224//intrinsic component of membrane;	XP_001230199.1|2.3e-272|hypothetical protein CHGG_03683 [Chaetomium globosum CBS 148.51]
4389906	4787	0.46	0.86	0.13	0.32	0.24	0.13	0.483	0.23	1.04766	8.73016e-05	0.000149968	NA	Retrotransposon protein	K00869//mevalonate kinase [EC:2.7.1.36]+ko04146//Peroxisome+ko00900//Terpenoid backbone biosynthesis+ko01100//Metabolic pathways;K22686//pro-apoptotic serine protease NMA111 [EC:3.4.21.-];K00953//FAD synthetase [EC:2.7.7.2]+ko00740//Riboflavin metabolism+ko01100//Metabolic pathways	GO:0003824//catalytic activity;GO:0004523//RNA-DNA hybrid ribonuclease activity;GO:0140098//catalytic activity, acting on RNA;GO:1901363//heterocyclic compound binding;GO:0008270//zinc ion binding;GO:0016891//endoribonuclease activity, producing 5'-phosphomonoesters;GO:0004518//nuclease activity;GO:0097159//organic cyclic compound binding;GO:0046914//transition metal ion binding;GO:0004540//ribon…	XP_001230210.1|0.0e+00|hypothetical protein CHGG_03694 [Chaetomium globosum CBS 148.51]
4389792	4873	1.18	0.86	1.17	3.31	2.83	3.84	1.07	3.326	-1.63567	2.35109e-52	1.20519e-52	NA	NA	K03654//ATP-dependent DNA helicase RecQ [EC:3.6.4.12]+ko03018//RNA degradation;K10901//bloom syndrome protein [EC:3.6.4.12]+ko03440//Homologous recombination+ko03460//Fanconi anemia pathway	GO:1901363//heterocyclic compound binding;GO:0008144//drug binding;GO:0004386//helicase activity;GO:1901265//nucleoside phosphate binding;GO:0043167//ion binding;GO:0017076//purine nucleotide binding;GO:0017111//nucleoside-triphosphatase activity;GO:0097367//carbohydrate derivative binding;GO:0032555//purine ribonucleotide binding;GO:0035639//purine ribonucleoside triphosphate binding;GO:0016818/…	XP_001230213.1|0.0e+00|hypothetical protein CHGG_03697 [Chaetomium globosum CBS 148.51]
4392416	2428	0.94	1.07	0.84	3.81	3.71	4.99	0.95	4.17	-2.13178	2.26761e-45	1.29867e-45	G4ML12#PHI:6739#MoGls2#318829#Magnaporthe_oryzae#reduced_virulence	hydrolase family 31	K01811//alpha-D-xyloside xylohydrolase [EC:3.2.1.177]	GO:0071704//organic substance metabolic process;GO:0008152//metabolic process;GO:0005975//carbohydrate metabolic process;GO:0044238//primary metabolic process;GO:0004553//hydrolase activity, hydrolyzing O-glycosyl compounds;GO:0003824//catalytic activity;GO:0005488//binding;GO:0030246//carbohydrate binding;GO:0016798//hydrolase activity, acting on glycosyl bonds;GO:0016787//hydrolase activity;	XP_001222921.1|0.0e+00|hypothetical protein CHGG_03707 [Chaetomium globosum CBS 148.51]
4392776	3018	7.08	8.29	9.73	25.48	20.97	26.08	8.366	24.176	-1.53176	2.21166e-186	3.73476e-187	NA	NA	K05747//Wiskott-Aldrich syndrome protein+ko04144//Endocytosis+ko05132//Salmonella infection+ko05130//Pathogenic Escherichia coli infection+ko05131//Shigellosis+ko04810//Regulation of actin cytoskeleton+ko05100//Bacterial invasion of epithelial cells+ko04666//Fc gamma R-mediated phagocytosis+ko04530//Tight junction+ko05231//Choline metabolism in cancer+ko04520//Adherens junction+ko04062//Chemokine…	NA	XP_001222925.1|0.0e+00|hypothetical protein CHGG_03711 [Chaetomium globosum CBS 148.51]
4392155	318	3.63	6.79	5.75	2.34	3.4	1.84	5.39	2.526	1.09372	0.000268949	0.000481722	NA	--	NA	NA	XP_001222935.1|1.1e-57|predicted protein [Chaetomium globosum CBS 148.51]
4392157	1178	11.94	11.61	2.73	122.36	112.26	210.58	8.76	148.4	-4.07959	0	0	NA	glycerophosphoryl diester phosphodiesterase	K01126//glycerophosphoryl diester phosphodiesterase [EC:3.1.4.46]+ko00564//Glycerophospholipid metabolism	GO:0006629//lipid metabolic process;GO:0044238//primary metabolic process;GO:0071704//organic substance metabolic process;GO:0008152//metabolic process;GO:0016788//hydrolase activity, acting on ester bonds;GO:0008081//phosphoric diester hydrolase activity;GO:0003824//catalytic activity;GO:0016787//hydrolase activity;GO:0042578//phosphoric ester hydrolase activity;	XP_001222937.1|1.4e-216|hypothetical protein CHGG_03723 [Chaetomium globosum CBS 148.51]
4392159	2007	0.71	0.44	0.6	1.59	0.88	1.64	0.583	1.37	-1.22956	5.09509e-07	7.62872e-07	Q2VLJ1#PHI:716#ZEB1#5518#Fusarium_graminearum#unaffected_pathogenicity	FAD linked oxidase domain protein	K01897//long-chain acyl-CoA synthetase [EC:6.2.1.3]+ko03320//PPAR signaling pathway+ko04146//Peroxisome+ko04216//Ferroptosis+ko04714//Thermogenesis+ko00061//Fatty acid biosynthesis+ko01100//Metabolic pathways+ko01212//Fatty acid metabolism+ko00071//Fatty acid degradation+ko04920//Adipocytokine signaling pathway;K01501//nitrilase [EC:3.5.5.1]+ko00910//Nitrogen metabolism+ko00380//Tryptophan metabo…	GO:0000166//nucleotide binding;GO:0097159//organic cyclic compound binding;GO:1901363//heterocyclic compound binding;GO:0003824//catalytic activity;GO:0043167//ion binding;GO:0036094//small molecule binding;GO:0043168//anion binding;GO:1901265//nucleoside phosphate binding;GO:0050660//flavin adenine dinucleotide binding;GO:0005488//binding;GO:0071949//FAD binding;GO:0050662//coenzyme binding;GO:0…	XP_001222939.1|0.0e+00|hypothetical protein CHGG_03725 [Chaetomium globosum CBS 148.51]
4392188	1666	8.44	9.51	7.84	17.2	17.41	22.48	8.596	19.03	-1.14614	9.1236e-54	4.57542e-54	I1RNL3#PHI:2715#PEX6#5518#Fusarium_graminearum#reduced_virulence	Acts as a processive ATP-dependent zinc metallopeptidase for both cytoplasmic and membrane proteins. Plays a role in the quality control of integral membrane proteins (By similarity)	K19851//flocculation protein FLO11	GO:0008144//drug binding;GO:0036094//small molecule binding;GO:0097367//carbohydrate derivative binding;GO:0035639//purine ribonucleoside triphosphate binding;GO:0005488//binding;GO:0032553//ribonucleotide binding;GO:1901265//nucleoside phosphate binding;GO:0000166//nucleotide binding;GO:0005524//ATP binding;GO:0032555//purine ribonucleotide binding;GO:0032559//adenyl ribonucleotide binding;GO:00…	XP_003657311.1|1.9e-200|hypothetical protein THITE_2122886 [Thielavia terrestris NRRL 8126]
4392942	974	2.75	2.77	3.9	1.43	0.92	0.93	3.14	1.093	1.52107	2.82503e-08	3.9845e-08	NA	NA	K02321//DNA polymerase alpha subunit B+ko03030//DNA replication	NA	XP_001222968.1|2.3e-138|hypothetical protein CHGG_03754 [Chaetomium globosum CBS 148.51]
4391980	1344	6.5	7.44	5.5	13.86	13.9	14.44	6.48	14.066	-1.11879	1.52616e-30	1.12717e-30	NA	Transcriptional activator of glycolytic enzymes	NA	GO:0003677//DNA binding;GO:1901363//heterocyclic compound binding;GO:0005488//binding;GO:0003676//nucleic acid binding;GO:0097159//organic cyclic compound binding;	XP_001222983.1|8.1e-223|hypothetical protein CHGG_03769 [Chaetomium globosum CBS 148.51]
4391839	3360	1.66	1.75	1.56	3.8	2.87	4.39	1.656	3.686	-1.15367	8.2319e-22	7.4427e-22	NA	exodeoxyribonuclease v alpha	K15255//ATP-dependent DNA helicase PIF1 [EC:3.6.4.12]	GO:0000723//telomere maintenance;GO:0006259//DNA metabolic process;GO:0006974//cellular response to DNA damage stimulus;GO:0065008//regulation of biological quality;GO:0090304//nucleic acid metabolic process;GO:0006807//nitrogen compound metabolic process;GO:1901135//carbohydrate derivative metabolic process;GO:1901564//organonitrogen compound metabolic process;GO:0071840//cellular component orga…	XP_001222988.1|0.0e+00|hypothetical protein CHGG_03774 [Chaetomium globosum CBS 148.51]
4391523	2025	2.21	1.75	1.53	1.13	0.44	0.79	1.83	0.786	1.2199	3.95875e-08	5.62517e-08	Q00903#PHI:24#Avenacinase_gene#29850#Gaeumannomyces_graminis#loss_of_pathogenicity__unaffected_pathogenicity	hydrolase family 3	K15920//xylan 1,4-beta-xylosidase [EC:3.2.1.37]+ko00520//Amino sugar and nucleotide sugar metabolism+ko01100//Metabolic pathways	GO:0071704//organic substance metabolic process;GO:0008152//metabolic process;GO:0005975//carbohydrate metabolic process;GO:0044238//primary metabolic process;GO:0016787//hydrolase activity;GO:0003824//catalytic activity;GO:0004553//hydrolase activity, hydrolyzing O-glycosyl compounds;GO:0009044//xylan 1,4-beta-xylosidase activity;GO:0016798//hydrolase activity, acting on glycosyl bonds;GO:009759…	XP_001223001.1|0.0e+00|hypothetical protein CHGG_03787 [Chaetomium globosum CBS 148.51]
4392387	573	20.99	17.74	12.36	34.03	32.27	37.39	17.03	34.563	-1.02004	7.4692e-24	6.41199e-24	NA	Ribonuclease H2 non-catalytic subunit (Ylr154p-like)	K10745//ribonuclease H2 subunit C+ko03030//DNA replication	GO:1901360//organic cyclic compound metabolic process;GO:0009056//catabolic process;GO:0006401//RNA catabolic process;GO:0034641//cellular nitrogen compound metabolic process;GO:0044260//cellular macromolecule metabolic process;GO:0044270//cellular nitrogen compound catabolic process;GO:1901361//organic cyclic compound catabolic process;GO:0008152//metabolic process;GO:0006139//nucleobase-contain…	XP_001223008.1|1.2e-81|hypothetical protein CHGG_03794 [Chaetomium globosum CBS 148.51]
4392980	3613	7.02	6.09	7.12	16.67	14.69	15.77	6.743	15.71	-1.22019	6.33662e-85	2.1934e-85	NA	AVL9 homolog (S. cerevisiase)	K19851//flocculation protein FLO11;K01183//chitinase [EC:3.2.1.14]+ko00520//Amino sugar and nucleotide sugar metabolism+ko01100//Metabolic pathways	NA	XP_001223027.1|0.0e+00|hypothetical protein CHGG_03813 [Chaetomium globosum CBS 148.51]
4392682	3979	2.38	2.68	1.81	5.8	7.68	8.87	2.29	7.45	-1.70064	9.04473e-94	2.86176e-94	NA	Cofactor D	K21767//tubulin-specific chaperone D	GO:0007023//post-chaperonin tubulin folding pathway;GO:0016043//cellular component organization;GO:0022607//cellular component assembly;GO:0065003//macromolecular complex assembly;GO:0034622//cellular macromolecular complex assembly;GO:0007021//tubulin complex assembly;GO:0043933//macromolecular complex subunit organization;GO:0009987//cellular process;GO:0071840//cellular component organization …	XP_001223058.1|0.0e+00|hypothetical protein CHGG_03844 [Chaetomium globosum CBS 148.51]
4392683	1112	2.2	2.45	1.15	2.58	4.89	5.44	1.933	4.303	-1.15545	1.24972e-09	1.65111e-09	NA	hydrolase (Family 76	K08257//mannan endo-1,6-alpha-mannosidase [EC:3.2.1.101]	GO:0016787//hydrolase activity;GO:0003824//catalytic activity;	XP_001223059.1|9.8e-193|hypothetical protein CHGG_03845 [Chaetomium globosum CBS 148.51]
4392310	1967	3.92	3.81	3.35	8.17	8.36	9.26	3.693	8.596	-1.21806	2.66404e-30	1.98118e-30	NA	permease	K16261//yeast amino acid transporter	GO:0048583//regulation of response to stimulus;GO:1904062//regulation of cation transmembrane transport;GO:0034764//positive regulation of transmembrane transport;GO:0071702//organic substance transport;GO:0065007//biological regulation;GO:0032879//regulation of localization;GO:0043270//positive regulation of ion transport;GO:0048584//positive regulation of response to stimulus;GO:2001023//regula…	XP_003665832.1|5.1e-271|hypothetical protein MYCTH_2309925 [Thermothelomyces thermophilus ATCC 42464]
4392314	1571	3.69	4.53	2.5	2.77	6.51	14.58	3.573	7.953	-1.15059	8.71857e-21	8.06086e-21	Q0U2A0#PHI:2255#Abd1#13684#Parastagonospora_nodorum#unaffected_pathogenicity	Dehydrogenase	K00008//L-iditol 2-dehydrogenase [EC:1.1.1.14]+ko00040//Pentose and glucuronate interconversions+ko00051//Fructose and mannose metabolism+ko01100//Metabolic pathways	GO:0003824//catalytic activity;GO:0005488//binding;GO:0046872//metal ion binding;GO:0043169//cation binding;GO:0008270//zinc ion binding;GO:0016491//oxidoreductase activity;GO:0046914//transition metal ion binding;GO:0043167//ion binding;	XP_001223069.1|6.4e-253|hypothetical protein CHGG_03855 [Chaetomium globosum CBS 148.51]
4392084	2633	10.33	11.22	9.9	21.69	19.33	21.88	10.483	20.966	-1.00033	1.92285e-75	7.37231e-76	NA	Catalyzes the GTP-dependent ribosomal translocation step during translation elongation. During this step the ribosome changes from the pre-translocational (PRE) to the post- translocational (POST) state as the newly formed A-site-bound peptidyl-tRNA and P-site-bound deacylated tRNA move to the P and E sites respectively. Catalyzes the coordinated movement of the two tRNA molecules the mRNA and co…	K02355//elongation factor G	GO:0016462//pyrophosphatase activity;GO:0000166//nucleotide binding;GO:0032550//purine ribonucleoside binding;GO:0097159//organic cyclic compound binding;GO:0017111//nucleoside-triphosphatase activity;GO:0005525//GTP binding;GO:0043168//anion binding;GO:0003824//catalytic activity;GO:0032553//ribonucleotide binding;GO:0003924//GTPase activity;GO:0016818//hydrolase activity, acting on acid anhydri…	XP_003665827.1|0.0e+00|hypothetical protein MYCTH_2309912 [Thermothelomyces thermophilus ATCC 42464]
4391898	1616	71.27	52.6	51.82	23.61	27.62	26.06	58.563	25.763	1.18593	1.14732e-143	2.43386e-144	I1RIS2#PHI:5353#Famfs1#282267#Fusarium_asiaticum#reduced_virulence	Major Facilitator superfamily	K19849//signaling mucin MSB2;K22020//mucin-19;K19851//flocculation protein FLO11	GO:0055085//transmembrane transport;GO:0051179//localization;GO:0006810//transport;GO:0051234//establishment of localization;GO:0044425//membrane part;GO:0016020//membrane;GO:0016021//integral component of membrane;GO:0031224//intrinsic component of membrane;GO:0005215//transporter activity;	XP_001223090.1|3.3e-238|hypothetical protein CHGG_03876 [Chaetomium globosum CBS 148.51]
4392396	653	2.94	5.11	7.25	2.46	2.31	2.64	5.1	2.47	1.04481	2.30266e-05	3.80817e-05	NA	--	NA	NA	XP_001223119.1|8.9e-91|predicted protein [Chaetomium globosum CBS 148.51]
4392627	1615	6.42	5.95	4.51	12.04	13.45	18.33	5.626	14.606	-1.37426	5.12409e-54	2.562e-54	NA	Helix-loop-helix DNA-binding domain	NA	GO:0005515//protein binding;GO:0046983//protein dimerization activity;GO:0005488//binding;	XP_001223154.1|3.9e-291|predicted protein [Chaetomium globosum CBS 148.51]
4392628	2619	1.83	1.43	1.37	7.03	6.45	14.51	1.543	9.33	-2.5939	5.68684e-130	1.34821e-130	NA	sulfate transporter	K14708//solute carrier family 26 (sodium-independent sulfate anion transporter), member 11	GO:0044425//membrane part;GO:0016021//integral component of membrane;GO:0031224//intrinsic component of membrane;GO:0016020//membrane;GO:0015075//ion transmembrane transporter activity;GO:0022857//transmembrane transporter activity;GO:0015318//inorganic molecular entity transmembrane transporter activity;GO:0015291//secondary active transmembrane transporter activity;GO:0015103//inorganic anion t…	XP_001223155.1|0.0e+00|hypothetical protein CHGG_03941 [Chaetomium globosum CBS 148.51]
4392631	642	36.43	36.8	21.98	42.4	91.53	116.51	31.736	83.48	-1.39254	2.64298e-130	6.22614e-131	NA	NA	NA	GO:0016020//membrane;GO:0031224//intrinsic component of membrane;GO:0016021//integral component of membrane;GO:0044425//membrane part;	XP_001223158.1|2.3e-118|predicted protein [Chaetomium globosum CBS 148.51]
4392808	1510	38.17	36.5	16.47	12.53	16.01	15.37	30.38	14.636	1.05475	5.29161e-72	2.10038e-72	NA	deaminase	K01487//guanine deaminase [EC:3.5.4.3]+ko00230//Purine metabolism+ko01100//Metabolic pathways	GO:1901575//organic substance catabolic process;GO:0072521//purine-containing compound metabolic process;GO:0006139//nucleobase-containing compound metabolic process;GO:0006807//nitrogen compound metabolic process;GO:0006145//purine nucleobase catabolic process;GO:0009112//nucleobase metabolic process;GO:0055086//nucleobase-containing small molecule metabolic process;GO:0006144//purine nucleobase…	XP_003665955.1|5.7e-202|hypothetical protein MYCTH_2310234 [Thermothelomyces thermophilus ATCC 42464]
4392809	528	100.88	98.51	89.99	197.3	234.35	240.45	96.46	224.033	-1.21492	5.28543e-201	8.25833e-202	P43098#PHI:96#FAS2#5476#Candida_albicans#loss_of_pathogenicity	Transfers the 4'-phosphopantetheine moiety from coenzyme A to a Ser of acyl-carrier-protein (By similarity)	K00667//fatty acid synthase subunit alpha, fungi type [EC:2.3.1.86]	GO:0042759//long-chain fatty acid biosynthetic process;GO:0044281//small molecule metabolic process;GO:0044283//small molecule biosynthetic process;GO:0009058//biosynthetic process;GO:0019752//carboxylic acid metabolic process;GO:1901576//organic substance biosynthetic process;GO:0044255//cellular lipid metabolic process;GO:0072330//monocarboxylic acid biosynthetic process;GO:0001676//long-chain …	XP_001223164.1|9.0e-80|conserved hypothetical protein [Chaetomium globosum CBS 148.51]
4392810	4793	69.85	76.63	67.17	143.63	176.09	152.7	71.216	157.473	-1.14445	0	0	P43098#PHI:96#FAS2#5476#Candida_albicans#loss_of_pathogenicity	Catalyzes the condensation reaction of fatty acid synthesis by the addition to an acyl acceptor of two carbons from malonyl-ACP (By similarity)	K00667//fatty acid synthase subunit alpha, fungi type [EC:2.3.1.86]	GO:0046394//carboxylic acid biosynthetic process;GO:0009987//cellular process;GO:0006631//fatty acid metabolic process;GO:0044237//cellular metabolic process;GO:0008152//metabolic process;GO:0009058//biosynthetic process;GO:0042759//long-chain fatty acid biosynthetic process;GO:0072330//monocarboxylic acid biosynthetic process;GO:0044249//cellular biosynthetic process;GO:1901576//organic substanc…	KKZ61082.1|0.0e+00|fatty acid synthase subunit alpha [Emmonsia crescens UAMH 3008]
4392507	6388	69.43	71.22	65.09	127.98	172.61	148.63	68.58	149.74	-1.12581	0	0	Q92215#PHI:97#TOXC#5017#Cochliobolus_carbonum#reduced_virulence	maoc domain protein dehydratase	K00668//fatty acid synthase subunit beta, fungi type [EC:2.3.1.86]	GO:0071704//organic substance metabolic process;GO:0006631//fatty acid metabolic process;GO:0009058//biosynthetic process;GO:0006633//fatty acid biosynthetic process;GO:0006629//lipid metabolic process;GO:0044249//cellular biosynthetic process;GO:1901576//organic substance biosynthetic process;GO:0044283//small molecule biosynthetic process;GO:0072330//monocarboxylic acid biosynthetic process;GO:…	XP_003665953.1|0.0e+00|hypothetical protein MYCTH_2310228 [Thermothelomyces thermophilus ATCC 42464]
4392095	2336	2.83	2.11	1.72	2.6	5.03	7.12	2.22	4.916	-1.14688	3.2779e-19	3.15965e-19	NA	Heterokaryon incompatibility protein (HET)	K05747//Wiskott-Aldrich syndrome protein+ko04144//Endocytosis+ko05132//Salmonella infection+ko05130//Pathogenic Escherichia coli infection+ko05131//Shigellosis+ko04810//Regulation of actin cytoskeleton+ko05100//Bacterial invasion of epithelial cells+ko04666//Fc gamma R-mediated phagocytosis+ko04530//Tight junction+ko05231//Choline metabolism in cancer+ko04520//Adherens junction+ko04062//Chemokine…	NA	XP_001223206.1|0.0e+00|hypothetical protein CHGG_03992 [Chaetomium globosum CBS 148.51]
4392058	1668	2.72	2.37	0.67	0.51	0.67	0.93	1.92	0.703	1.44731	3.88265e-09	5.23705e-09	O13289#PHI:106#CAT1#5476#Candida_albicans#reduced_virulence	Catalase	K03781//catalase [EC:1.11.1.6]+ko05014//Amyotrophic lateral sclerosis (ALS)+ko04146//Peroxisome+ko04211//Longevity regulating pathway+ko04212//Longevity regulating pathway - worm+ko04213//Longevity regulating pathway - multiple species+ko01200//Carbon metabolism+ko00380//Tryptophan metabolism+ko04068//FoxO signaling pathway+ko00630//Glyoxylate and dicarboxylate metabolism	GO:0042743//hydrogen peroxide metabolic process;GO:0044237//cellular metabolic process;GO:0000302//response to reactive oxygen species;GO:0017001//antibiotic catabolic process;GO:0042221//response to chemical;GO:0072593//reactive oxygen species metabolic process;GO:0051186//cofactor metabolic process;GO:0006979//response to oxidative stress;GO:0008152//metabolic process;GO:0044248//cellular catab…	XP_018661548.1|5.8e-194|catalase [Trichoderma gamsii]
4391938	1867	0.95	0.61	0.22	1.08	1.17	1.48	0.593	1.243	-1.07121	3.12852e-05	5.21441e-05	NA	NA	NA	GO:0016021//integral component of membrane;GO:0044425//membrane part;GO:0016020//membrane;GO:0031224//intrinsic component of membrane;	XP_001223215.1|0.0e+00|predicted protein [Chaetomium globosum CBS 148.51]
4391718	1945	3.4	3.25	3.47	14.75	12.77	12.57	3.373	13.363	-1.98637	9.55709e-94	3.02674e-94	G2X1K9#PHI:6271#VdThit#27337#Verticillium_dahliae#reduced_virulence	cytosine purines uracil thiamine allantoin permease	K03457//nucleobase:cation symporter-1, NCS1 family	GO:0016021//integral component of membrane;GO:0031224//intrinsic component of membrane;GO:0016020//membrane;GO:0044425//membrane part;GO:0005215//transporter activity;GO:0022857//transmembrane transporter activity;	ENH88824.1|5.0e-274|uridine permease [Colletotrichum orbiculare MAFF 240422]
4391719	2692	4.97	5.24	5.68	15.02	9.31	9.86	5.296	11.396	-1.10664	2.1509e-52	1.10063e-52	NA	NA	K19851//flocculation protein FLO11	GO:0016021//integral component of membrane;GO:0044425//membrane part;GO:0016020//membrane;GO:0031224//intrinsic component of membrane;	XP_001223221.1|0.0e+00|hypothetical protein CHGG_04007 [Chaetomium globosum CBS 148.51]
4391534	1554	75.95	76.09	83.89	24.15	17.8	18.43	78.643	20.126	1.96563	0	0	NA	Monooxygenase	K11245//mating pheromone-induced death protein 2	GO:0016021//integral component of membrane;GO:0044425//membrane part;GO:0016020//membrane;GO:0031224//intrinsic component of membrane;GO:0000166//nucleotide binding;GO:0003824//catalytic activity;GO:0004499//N,N-dimethylaniline monooxygenase activity;GO:0016705//oxidoreductase activity, acting on paired donors, with incorporation or reduction of molecular oxygen;GO:0005488//binding;GO:0043168//an…	XP_003665982.1|2.5e-280|hypothetical protein MYCTH_2310273 [Thermothelomyces thermophilus ATCC 42464]
4391535	2460	1.13	1.09	0.93	4.23	3.37	5.08	1.05	4.226	-2.00711	1.37355e-34	9.42231e-35	NA	Teneurin transmembrane protein	K01083//3-phytase [EC:3.1.3.8]	GO:0016788//hydrolase activity, acting on ester bonds;GO:0003824//catalytic activity;GO:0016787//hydrolase activity;GO:0016791//phosphatase activity;GO:0042578//phosphoric ester hydrolase activity;	KXX78409.1|7.8e-244|3-phytase [Madurella mycetomatis]
4391657	308	33.59	40.49	55.35	32.11	13.85	13.88	43.143	19.946	1.11013	8.13145e-13	9.54108e-13	NA	conidiation-specific protein	NA	NA	XP_001223239.1|1.5e-27|predicted protein [Chaetomium globosum CBS 148.51]
4392404	1406	0.43	0.36	0.43	1.49	0.93	1.43	0.406	1.283	-1.66992	4.18864e-06	6.6302e-06	NA	NA	K01183//chitinase [EC:3.2.1.14]+ko00520//Amino sugar and nucleotide sugar metabolism+ko01100//Metabolic pathways;K05747//Wiskott-Aldrich syndrome protein+ko04144//Endocytosis+ko05132//Salmonella infection+ko05130//Pathogenic Escherichia coli infection+ko05131//Shigellosis+ko04810//Regulation of actin cytoskeleton+ko05100//Bacterial invasion of epithelial cells+ko04666//Fc gamma R-mediated phagocy…	GO:0050789//regulation of biological process;GO:0065007//biological regulation;GO:0051716//cellular response to stimulus;GO:0050794//regulation of cellular process;GO:0007166//cell surface receptor signaling pathway;GO:0007165//signal transduction;GO:0050896//response to stimulus;GO:0023052//signaling;GO:0007154//cell communication;GO:0009987//cellular process;GO:0016021//integral component of me…	XP_001223244.1|7.5e-207|hypothetical protein CHGG_04030 [Chaetomium globosum CBS 148.51]
4392375	7313	0.15	0.7	0.3	1.2	0.96	1.16	0.383	1.106	-1.53189	1.61586e-20	1.50367e-20	NA	Retrotransposon protein	K14835//25S rRNA (cytosine2870-C5)-methyltransferase [EC:2.1.1.310];K22381//E3 ubiquitin-protein ligase ZNF598 [EC:2.3.2.27]	GO:0015074//DNA integration;GO:0090304//nucleic acid metabolic process;GO:1901360//organic cyclic compound metabolic process;GO:0071704//organic substance metabolic process;GO:0006259//DNA metabolic process;GO:0009987//cellular process;GO:0044260//cellular macromolecule metabolic process;GO:0006139//nucleobase-containing compound metabolic process;GO:0006725//cellular aromatic compound metabolic …	XP_001223254.1|0.0e+00|hypothetical protein CHGG_04040 [Chaetomium globosum CBS 148.51]
4392873	1193	0.2	0.27	0	0.34	3.28	6.65	0.156	3.423	-4.42396	7.77141e-35	5.31705e-35	Q8NJW8#PHI:515#UKB1#5270#Ustilago_maydis#reduced_virulence	--	NA	GO:0032553//ribonucleotide binding;GO:1901265//nucleoside phosphate binding;GO:0036094//small molecule binding;GO:0097367//carbohydrate derivative binding;GO:1901363//heterocyclic compound binding;GO:0000166//nucleotide binding;GO:0043167//ion binding;GO:0032555//purine ribonucleotide binding;GO:0043168//anion binding;GO:0017076//purine nucleotide binding;GO:0016772//transferase activity, transfe…	XP_001223275.1|3.0e-214|predicted protein [Chaetomium globosum CBS 148.51]
4392875	2026	1.08	0.73	0.62	0.46	0.26	0.31	0.81	0.343	1.23017	0.000460244	0.000842197	I1R980#PHI:2393#Related_to_O-methylsterigmatocystin_oxidoreductase#5518#Fusarium_graminearum#increased_virulence_(hypervirulence)	Cytochrome p450	K21293//cytochrome P450 family 619	GO:0031224//intrinsic component of membrane;GO:0044425//membrane part;GO:0016021//integral component of membrane;GO:0016020//membrane;GO:0005506//iron ion binding;GO:0005488//binding;GO:0046914//transition metal ion binding;GO:0043169//cation binding;GO:0046872//metal ion binding;GO:0003824//catalytic activity;GO:1901363//heterocyclic compound binding;GO:0048037//cofactor binding;GO:0016705//oxid…	XP_001223277.1|1.4e-285|hypothetical protein CHGG_04063 [Chaetomium globosum CBS 148.51]
4392876	1722	0.94	1.09	0.84	0.3	0.15	0.3	0.956	0.25	1.9486	1.46925e-07	2.13761e-07	G4NIB5#PHI:812#MGG_10702#318829#Magnaporthe_oryzae#reduced_virulence	major facilitator Superfamily	K17866//diphthamide biosynthesis protein 2;K11231//osomolarity two-component system, sensor histidine kinase SLN1 [EC:2.7.13.3];K02835//peptide chain release factor 1;K00276//primary-amine oxidase [EC:1.4.3.21]+ko00410//beta-Alanine metabolism+ko00260//Glycine, serine and threonine metabolism+ko00360//Phenylalanine metabolism+ko00350//Tyrosine metabolism+ko01100//Metabolic pathways	GO:0055085//transmembrane transport;GO:0051234//establishment of localization;GO:0006810//transport;GO:0051179//localization;GO:0044425//membrane part;GO:0031224//intrinsic component of membrane;GO:0016020//membrane;GO:0016021//integral component of membrane;	XP_001223278.1|7.7e-290|hypothetical protein CHGG_04064 [Chaetomium globosum CBS 148.51]
4392583	1191	20.88	22.74	12.42	7.41	8.41	8.05	18.68	7.956	1.23139	3.18975e-47	1.7712e-47	NA	NA	NA	GO:0005622//intracellular;GO:0044464//cell part;GO:0043231//intracellular membrane-bounded organelle;GO:0044424//intracellular part;GO:0043226//organelle;GO:0043229//intracellular organelle;GO:0005634//nucleus;GO:0005623//cell;GO:0043227//membrane-bounded organelle;GO:0003700//DNA binding transcription factor activity;GO:0008270//zinc ion binding;GO:0140110//transcription regulator activity;GO:00…	XP_001223279.1|3.7e-223|predicted protein [Chaetomium globosum CBS 148.51]
4392585	945	1.45	1.7	0.73	0.16	0.32	0.73	1.293	0.403	1.67558	1.28924e-05	2.09884e-05	NA	alcohol dehydrogenase	K15385//aspyridone synthetase trans-acting enoyl reductase;K21296//tenellin biosynthesis cytochrome P450 monooxygenase	GO:0016491//oxidoreductase activity;GO:0003824//catalytic activity;	XP_001223281.1|2.0e-179|hypothetical protein CHGG_04067 [Chaetomium globosum CBS 148.51]
4392586	8187	0.39	0.23	0.11	0.09	0.13	0.13	0.243	0.116	1.03598	0.000125011	0.000217675	I1RUB2#PHI:719#GzFUS1#5518#Fusarium_graminearum#unaffected_pathogenicity	synthase	K15394//hybrid polyketide synthase / nonribosomal peptide synthetase ACE1;K15384//aspyridone synthetase, hybrid polyketide synthase / nonribosomal peptide synthetase	GO:0008152//metabolic process;GO:0036094//small molecule binding;GO:0043168//anion binding;GO:0005488//binding;GO:0043167//ion binding;GO:0072341//modified amino acid binding;GO:0016740//transferase activity;GO:0048037//cofactor binding;GO:0031177//phosphopantetheine binding;GO:0033218//amide binding;GO:0003824//catalytic activity;GO:0019842//vitamin binding;	XP_001223282.1|0.0e+00|hypothetical protein CHGG_04068 [Chaetomium globosum CBS 148.51]
4392588	960	1.04	0.67	0.48	1.04	2.19	1.53	0.73	1.586	-1.12279	0.000726066	0.00135218	NA	Zinc finger protein	NA	NA	XP_001223284.1|1.3e-155|hypothetical protein CHGG_04070 [Chaetomium globosum CBS 148.51]
4391943	1077	22.88	24.03	31.59	6.75	6.79	5.67	26.166	6.403	2.03028	6.53269e-120	1.66651e-120	NA	sterol desaturase	K05747//Wiskott-Aldrich syndrome protein+ko04144//Endocytosis+ko05132//Salmonella infection+ko05130//Pathogenic Escherichia coli infection+ko05131//Shigellosis+ko04810//Regulation of actin cytoskeleton+ko05100//Bacterial invasion of epithelial cells+ko04666//Fc gamma R-mediated phagocytosis+ko04530//Tight junction+ko05231//Choline metabolism in cancer+ko04520//Adherens junction+ko04062//Chemokine…	GO:0008610//lipid biosynthetic process;GO:0009058//biosynthetic process;GO:0006629//lipid metabolic process;GO:0008152//metabolic process;GO:0044238//primary metabolic process;GO:0071704//organic substance metabolic process;GO:1901576//organic substance biosynthetic process;GO:0016020//membrane;GO:0016021//integral component of membrane;GO:0031224//intrinsic component of membrane;GO:0044425//memb…	XP_001223299.1|2.4e-205|hypothetical protein CHGG_04085 [Chaetomium globosum CBS 148.51]
4391946	1187	7.39	13.03	8.55	23.49	22.87	24.8	9.656	23.72	-1.29682	1.31846e-58	6.14451e-59	NA	--	NA	NA	XP_001223302.1|1.6e-204|predicted protein [Chaetomium globosum CBS 148.51]
4391918	1561	0.05	0.05	0.1	0.52	0.42	0.68	0.066	0.54	-2.95669	8.74285e-07	1.32585e-06	G4N740#PHI:4024#MoST1#318829#Magnaporthe_oryzae#unaffected_pathogenicity	Transporter	K08139//MFS transporter, SP family, sugar:H+ symporter	GO:0016020//membrane;GO:0044425//membrane part;GO:0016021//integral component of membrane;GO:0031224//intrinsic component of membrane;GO:0022857//transmembrane transporter activity;GO:0005215//transporter activity;	XP_001223305.1|7.6e-279|hypothetical protein CHGG_04091 [Chaetomium globosum CBS 148.51]
4391922	1658	0.43	0.44	0.66	4.83	4.26	7.34	0.51	5.476	-3.42876	5.27826e-58	2.47097e-58	NA	DUF895 domain membrane protein	NA	GO:0051234//establishment of localization;GO:0051179//localization;GO:0055085//transmembrane transport;GO:0006810//transport;GO:0044425//membrane part;GO:0016021//integral component of membrane;GO:0031224//intrinsic component of membrane;GO:0016020//membrane;	XP_001223309.1|2.1e-265|hypothetical protein CHGG_04095 [Chaetomium globosum CBS 148.51]
4392069	1702	0.33	0.29	0.24	0.99	1.09	0.52	0.286	0.866	-1.61393	5.71557e-06	9.11589e-06	V5XZS6#PHI:4194#AKT7#5599#Alternaria_alternata#reduced_virulence__increased_virulence_(hypervirulence)	Cytochrome p450	K07824//benzoate 4-monooxygenase [EC:1.14.14.92]	GO:0016020//membrane;GO:0044425//membrane part;GO:0016021//integral component of membrane;GO:0031224//intrinsic component of membrane;GO:1901363//heterocyclic compound binding;GO:0046914//transition metal ion binding;GO:0097159//organic cyclic compound binding;GO:0016740//transferase activity;GO:0020037//heme binding;GO:0016741//transferase activity, transferring one-carbon groups;GO:0005506//iro…	XP_001223318.1|0.0e+00|hypothetical protein CHGG_04104 [Chaetomium globosum CBS 148.51]
4391883	621	0.5	0.13	0.13	0.88	1.89	3.66	0.253	2.143	-3.08996	1.86759e-10	2.38539e-10	NA	NA	NA	NA	XP_001223332.1|9.3e-117|hypothetical protein CHGG_04118 [Chaetomium globosum CBS 148.51]
4392877	960	172.17	215.25	242	65.5	111.97	109.55	209.806	95.673	1.13363	0	0	NA	zinc finger	K14688//solute carrier family 30 (zinc transporter), member 1+ko04978//Mineral absorption;K07059//uncharacterized protein	GO:0043169//cation binding;GO:0046872//metal ion binding;GO:0046914//transition metal ion binding;GO:0005488//binding;GO:0008270//zinc ion binding;GO:0043167//ion binding;	XP_001223385.1|3.6e-184|hypothetical protein CHGG_04171 [Chaetomium globosum CBS 148.51]
4392790	1681	721.21	728.26	710.27	152.93	203.44	184.39	719.913	180.253	1.99849	0	0	NA	amino acid	K00111//glycerol-3-phosphate dehydrogenase [EC:1.1.5.3]+ko00564//Glycerophospholipid metabolism;K00606//3-methyl-2-oxobutanoate hydroxymethyltransferase [EC:2.1.2.11];K15015//solute carrier family 32 (vesicular inhibitory amino acid transporter)+ko04727//GABAergic synapse+ko04721//Synaptic vesicle cycle+ko04723//Retrograde endocannabinoid signaling+ko05033//Nicotine addiction+ko05032//Morphine ad…	GO:0031224//intrinsic component of membrane;GO:0016020//membrane;GO:0044425//membrane part;GO:0016021//integral component of membrane;	XP_001223400.1|1.3e-281|hypothetical protein CHGG_04186 [Chaetomium globosum CBS 148.51]
4392968	2263	119.85	119.5	87.93	40.16	49.38	41.21	109.093	43.583	1.32433	0	0	I1RNU2#PHI:1895#GzZC210#5518#Fusarium_graminearum#unaffected_pathogenicity	NA	NA	GO:0043229//intracellular organelle;GO:0005622//intracellular;GO:0043227//membrane-bounded organelle;GO:0043226//organelle;GO:0005634//nucleus;GO:0044464//cell part;GO:0044424//intracellular part;GO:0005623//cell;GO:0043231//intracellular membrane-bounded organelle;GO:0003700//DNA binding transcription factor activity;GO:0043167//ion binding;GO:0008270//zinc ion binding;GO:0046914//transition met…	XP_001223408.1|0.0e+00|hypothetical protein CHGG_04194 [Chaetomium globosum CBS 148.51]
4392344	2585	76.25	74.9	43.64	28.22	29.61	26.99	64.93	28.273	1.20013	7.7124e-290	8.52797e-291	NA	NA	K05747//Wiskott-Aldrich syndrome protein+ko04144//Endocytosis+ko05132//Salmonella infection+ko05130//Pathogenic Escherichia coli infection+ko05131//Shigellosis+ko04810//Regulation of actin cytoskeleton+ko05100//Bacterial invasion of epithelial cells+ko04666//Fc gamma R-mediated phagocytosis+ko04530//Tight junction+ko05231//Choline metabolism in cancer+ko04520//Adherens junction+ko04062//Chemokine…	GO:0016020//membrane;GO:0016021//integral component of membrane;GO:0044425//membrane part;GO:0031224//intrinsic component of membrane;	XP_001223420.1|0.0e+00|hypothetical protein CHGG_04206 [Chaetomium globosum CBS 148.51]
4392234	384	5.5	2.08	0	2.41	8.31	15.97	2.526	8.896	-1.80985	9.21062e-09	1.26367e-08	NA	NA	NA	NA	XP_001223424.1|2.8e-40|predicted protein [Chaetomium globosum CBS 148.51]
4392235	1969	0.19	0.29	0.1	0.38	0.48	0.95	0.193	0.603	-1.66546	9.38822e-05	0.000161865	I1REQ8#PHI:1281#FGSG_02153#5518#Fusarium_graminearum#unaffected_pathogenicity	Protein kinase domain	K08824//cyclin-dependent kinase-like [EC:2.7.11.22]	GO:0000166//nucleotide binding;GO:1901363//heterocyclic compound binding;GO:0016301//kinase activity;GO:0003824//catalytic activity;GO:0032555//purine ribonucleotide binding;GO:0097367//carbohydrate derivative binding;GO:0005524//ATP binding;GO:0032559//adenyl ribonucleotide binding;GO:0016773//phosphotransferase activity, alcohol group as acceptor;GO:0005488//binding;GO:0036094//small molecule b…	XP_001223425.1|0.0e+00|hypothetical protein CHGG_04211 [Chaetomium globosum CBS 148.51]
4392250	2176	2.63	6.04	1.74	5.53	14.24	12.03	3.47	10.6	-1.60914	4.33601e-59	2.01293e-59	NA	NA	NA	GO:0044260//cellular macromolecule metabolic process;GO:0071704//organic substance metabolic process;GO:0050896//response to stimulus;GO:0032200//telomere organization;GO:0033554//cellular response to stress;GO:0043170//macromolecule metabolic process;GO:0046483//heterocycle metabolic process;GO:0051716//cellular response to stimulus;GO:0006996//organelle organization;GO:0044237//cellular metabol…	XP_001223434.1|0.0e+00|hypothetical protein CHGG_04220 [Chaetomium globosum CBS 148.51]
4392034	5345	0.2	0.31	0.19	0.5	0.88	0.86	0.233	0.746	-1.66546	4.05875e-14	4.54893e-14	I1S4C9#PHI:1660#GzCCCH004#5518#Fusarium_graminearum#unaffected_pathogenicity	rna polymerase	K14326//regulator of nonsense transcripts 1 [EC:3.6.4.-]+ko03013//RNA transport+ko03015//mRNA surveillance pathway	GO:0097747//RNA polymerase activity;GO:0005488//binding;GO:0032555//purine ribonucleotide binding;GO:0097159//organic cyclic compound binding;GO:0140098//catalytic activity, acting on RNA;GO:0043167//ion binding;GO:0003677//DNA binding;GO:0003824//catalytic activity;GO:0003968//RNA-directed 5'-3' RNA polymerase activity;GO:1901363//heterocyclic compound binding;GO:0032553//ribonucleotide binding;…	XP_001223443.1|0.0e+00|hypothetical protein CHGG_04229 [Chaetomium globosum CBS 148.51]
4392035	887	0.76	1.2	0.76	0.98	1.85	3.39	0.906	2.073	-1.19153	0.000188571	0.000333053	NA	NA	K05740//diaphanous 1+ko05131//Shigellosis+ko04810//Regulation of actin cytoskeleton+ko04510//Focal adhesion+ko04933//AGE-RAGE signaling pathway in diabetic complications;K19475//WAS/WASL-interacting protein+ko04144//Endocytosis	GO:0003824//catalytic activity;GO:0016787//hydrolase activity;	XP_001223444.1|4.0e-140|predicted protein [Chaetomium globosum CBS 148.51]
4392036	1404	0	0	0	0.22	0.44	0.37	0	0.343	-4.80985	7.35195e-05	0.000125785	NA	NA	NA	NA	XP_001223445.1|1.1e-207|predicted protein [Chaetomium globosum CBS 148.51]
4391970	1321	324.5	317.73	286.98	137.22	123.18	97.75	309.736	119.383	1.37518	0	0	A9QUB2#PHI:2403#CSN1#169388#Fusarium_solani#increased_virulence_(hypervirulence)__reduced_virulence	NA	K01233//chitosanase [EC:3.2.1.132]	GO:0008152//metabolic process;GO:0009056//catabolic process;GO:0005976//polysaccharide metabolic process;GO:0016052//carbohydrate catabolic process;GO:0071704//organic substance metabolic process;GO:1901575//organic substance catabolic process;GO:0044238//primary metabolic process;GO:0000272//polysaccharide catabolic process;GO:0043170//macromolecule metabolic process;GO:0009057//macromolecule ca…	XP_001223450.1|2.8e-183|hypothetical protein CHGG_04236 [Chaetomium globosum CBS 148.51]
4391756	993	38.67	50.13	54.88	17.09	22.4	23.98	47.893	21.156	1.17892	4.40687e-79	1.62474e-79	NA	STIP1 homology and U-box containing protein 1 E3 ubiquitin protein ligase	K05747//Wiskott-Aldrich syndrome protein+ko04144//Endocytosis+ko05132//Salmonella infection+ko05130//Pathogenic Escherichia coli infection+ko05131//Shigellosis+ko04810//Regulation of actin cytoskeleton+ko05100//Bacterial invasion of epithelial cells+ko04666//Fc gamma R-mediated phagocytosis+ko04530//Tight junction+ko05231//Choline metabolism in cancer+ko04520//Adherens junction+ko04062//Chemokine…	GO:0016020//membrane;GO:0031224//intrinsic component of membrane;GO:0044425//membrane part;GO:0016021//integral component of membrane;	OXG53519.1|5.0e-28|cytokinesis protein [Cryptococcus neoformans var. grubii Th84]
4391757	1286	18.72	21.56	18.72	17.93	48.27	86.16	19.666	50.786	-1.36566	6.29111e-148	1.30243e-148	NA	NA	K01183//chitinase [EC:3.2.1.14]+ko00520//Amino sugar and nucleotide sugar metabolism+ko01100//Metabolic pathways	NA	XP_001223460.1|5.1e-244|predicted protein [Chaetomium globosum CBS 148.51]
4391801	1278	93.3	106.51	169.3	52.9	55.55	54.8	123.036	54.416	1.17642	6.09047e-301	6.51493e-302	NA	NA	K05747//Wiskott-Aldrich syndrome protein+ko04144//Endocytosis+ko05132//Salmonella infection+ko05130//Pathogenic Escherichia coli infection+ko05131//Shigellosis+ko04810//Regulation of actin cytoskeleton+ko05100//Bacterial invasion of epithelial cells+ko04666//Fc gamma R-mediated phagocytosis+ko04530//Tight junction+ko05231//Choline metabolism in cancer+ko04520//Adherens junction+ko04062//Chemokine…	GO:0016740//transferase activity;GO:0003824//catalytic activity;	XP_001223469.1|1.9e-249|hypothetical protein CHGG_04255 [Chaetomium globosum CBS 148.51]
4391803	1823	106.74	124.28	181.17	45.53	48.33	46.73	137.396	46.863	1.55137	0	0	NA	AFG1 family ATPase	K18798//peroxisome-assembly ATPase [EC:3.6.4.7]	GO:0006810//transport;GO:0045184//establishment of protein localization;GO:0055085//transmembrane transport;GO:0044743//protein transmembrane import into intracellular organelle;GO:1901575//organic substance catabolic process;GO:0043574//peroxisomal transport;GO:0071840//cellular component organization or biogenesis;GO:0044248//cellular catabolic process;GO:0044265//cellular macromolecule catabol…	XP_003652770.1|1.2e-235|hypothetical protein THITE_2114539 [Thielavia terrestris NRRL 8126]
4391805	2233	4.14	4.43	5.44	1.19	1.31	0.9	4.67	1.133	2.04813	2.85077e-42	1.71146e-42	NA	motif protein	K05747//Wiskott-Aldrich syndrome protein+ko04144//Endocytosis+ko05132//Salmonella infection+ko05130//Pathogenic Escherichia coli infection+ko05131//Shigellosis+ko04810//Regulation of actin cytoskeleton+ko05100//Bacterial invasion of epithelial cells+ko04666//Fc gamma R-mediated phagocytosis+ko04530//Tight junction+ko05231//Choline metabolism in cancer+ko04520//Adherens junction+ko04062//Chemokine…	GO:0003824//catalytic activity;	XP_001223473.1|0.0e+00|hypothetical protein CHGG_04259 [Chaetomium globosum CBS 148.51]
4393033	1243	3.76	4.79	4.59	1.32	0.93	1	4.38	1.083	2.01215	1.43431e-22	1.26965e-22	NA	Tubulin tyrosine ligase-like family member	K19849//signaling mucin MSB2	GO:0043412//macromolecule modification;GO:0043170//macromolecule metabolic process;GO:0036211//protein modification process;GO:1901564//organonitrogen compound metabolic process;GO:0006807//nitrogen compound metabolic process;GO:0044260//cellular macromolecule metabolic process;GO:0006464//cellular protein modification process;GO:0044237//cellular metabolic process;GO:0009987//cellular process;GO…	XP_001223477.1|8.8e-222|hypothetical protein CHGG_04263 [Chaetomium globosum CBS 148.51]
4393034	1222	14.92	10.63	8.31	5.47	4.32	4.94	11.286	4.91	1.20222	3.8494e-27	3.07206e-27	O59937#PHI:569#XYL3#5507#Fusarium_oxysporum#unaffected_pathogenicity	hydrolase family 62 protein	K01225//cellulose 1,4-beta-cellobiosidase [EC:3.2.1.91]+ko00500//Starch and sucrose metabolism+ko01100//Metabolic pathways;K19851//flocculation protein FLO11	GO:0019566//arabinose metabolic process;GO:0005996//monosaccharide metabolic process;GO:0044281//small molecule metabolic process;GO:0019321//pentose metabolic process;GO:0046373//L-arabinose metabolic process;GO:0005975//carbohydrate metabolic process;GO:0044238//primary metabolic process;GO:0008152//metabolic process;GO:0071704//organic substance metabolic process;GO:0005576//extracellular regi…	XP_001223478.1|1.2e-226|hypothetical protein CHGG_04264 [Chaetomium globosum CBS 148.51]
4392998	522	11.28	11.21	7.27	24.25	26.38	25.08	9.92	25.236	-1.34623	1.98435e-31	1.44531e-31	NA	NA	NA	NA	XP_001223483.1|5.6e-99|hypothetical protein CHGG_04269 [Chaetomium globosum CBS 148.51]
4393001	1523	3.07	3.2	0.23	0.11	0.23	0.17	2.166	0.17	3.66047	3.73209e-24	3.18253e-24	NA	NA	NA	NA	XP_001223486.1|3.2e-260|predicted protein [Chaetomium globosum CBS 148.51]
4392960	942	1.05	0.73	0.65	1.94	2.6	2.77	0.81	2.436	-1.58746	1.46783e-08	2.03983e-08	G5EHQ9#PHI:2174#NMR2#318829#Magnaporthe_oryzae#reduced_virulence	epimerase dehydratase	K00140//malonate-semialdehyde dehydrogenase (acetylating) / methylmalonate-semialdehyde dehydrogenase [EC:1.2.1.18 1.2.1.27]+ko00410//beta-Alanine metabolism+ko01200//Carbon metabolism+ko00640//Propanoate metabolism+ko00280//Valine, leucine and isoleucine degradation+ko00562//Inositol phosphate metabolism+ko01100//Metabolic pathways;K05747//Wiskott-Aldrich syndrome protein+ko04144//Endocytosis+ko…	NA	XP_001223491.1|1.3e-173|hypothetical protein CHGG_04277 [Chaetomium globosum CBS 148.51]
4392824	693	2.11	1.68	0.78	0.45	0.11	0.45	1.523	0.336	2.18513	1.73417e-06	2.67885e-06	NA	NA	NA	NA	XP_001223494.1|2.5e-131|predicted protein [Chaetomium globosum CBS 148.51]
4393022	908	71.61	67.02	59.58	114.97	131.1	153.53	66.07	133.2	-1.01046	2.54542e-90	8.27552e-91	NA	--	K19898//alpha-agglutinin	NA	OXB47963.1|7.5e-10|hypothetical protein B1J92_E06666g2 [[Candida] glabrata]
4391950	1445	2.16	1.8	2.02	6.18	6.16	6.12	1.993	6.153	-1.62628	2.09289e-28	1.63064e-28	NA	Transporter	K01487//guanine deaminase [EC:3.5.4.3]+ko00230//Purine metabolism+ko01100//Metabolic pathways;K08139//MFS transporter, SP family, sugar:H+ symporter;K08141//MFS transporter, SP family, general alpha glucoside:H+ symporter	GO:0051234//establishment of localization;GO:0051179//localization;GO:0006810//transport;GO:0008643//carbohydrate transport;GO:0071702//organic substance transport;GO:0016020//membrane;GO:0044425//membrane part;GO:0031224//intrinsic component of membrane;GO:0016021//integral component of membrane;GO:0005215//transporter activity;GO:0022857//transmembrane transporter activity;	XP_001223536.1|2.9e-267|hypothetical protein CHGG_04322 [Chaetomium globosum CBS 148.51]
4392128	438	3.46	4.58	1.28	4.37	6.6	8.82	3.106	6.596	-1.08496	2.95604e-06	4.62494e-06	NA	NA	NA	NA	XP_001223561.1|1.8e-82|hypothetical protein CHGG_04347 [Chaetomium globosum CBS 148.51]
4392179	982	3.74	3.52	3.64	2.17	1.46	1.71	3.633	1.78	1.02993	3.70573e-05	6.21656e-05	NA	--	K11244//cell wall integrity and stress response component	GO:0016021//integral component of membrane;GO:0031224//intrinsic component of membrane;GO:0044425//membrane part;GO:0016020//membrane;	XP_009265925.1|9.6e-08|hypothetical protein J056_000252 [Wallemia ichthyophaga EXF-994]
4392705	1057	0.67	1.15	0.1	1.44	4.14	9.56	0.64	5.046	-2.97519	1.22381e-27	9.68217e-28	NA	Eukaryotic cytochrome b561	K10436//microtubule-associated protein, RP/EB family	GO:0008152//metabolic process;GO:0055114//oxidation-reduction process;GO:0016020//membrane;GO:0044425//membrane part;GO:0016021//integral component of membrane;GO:0031224//intrinsic component of membrane;	XP_001223574.1|3.9e-152|predicted protein [Chaetomium globosum CBS 148.51]
4392115	1495	1.75	3.39	0.59	2.53	4.63	6.54	1.91	4.566	-1.25731	5.76632e-13	6.71939e-13	NA	--	K14950//manganese-transporting P-type ATPase [EC:3.6.3.-]	GO:0044425//membrane part;GO:0016021//integral component of membrane;GO:0031224//intrinsic component of membrane;GO:0016020//membrane;	XP_001223578.1|4.4e-229|hypothetical protein CHGG_04364 [Chaetomium globosum CBS 148.51]
4392117	1490	0.41	0.6	0.36	1.54	1.31	1.26	0.456	1.37	-1.58746	6.03468e-07	9.06817e-07	NA	alpha/beta hydrolase fold	K11422//histone-lysine N-methyltransferase SETD1 [EC:2.1.1.43]+ko00310//Lysine degradation	GO:0044425//membrane part;GO:0016021//integral component of membrane;GO:0016020//membrane;GO:0031224//intrinsic component of membrane;GO:0005515//protein binding;GO:0005488//binding;GO:0003824//catalytic activity;GO:0016787//hydrolase activity;GO:0005199//structural constituent of cell wall;GO:0003779//actin binding;GO:0008092//cytoskeletal protein binding;GO:0005198//structural molecule activity;	XP_001223580.1|2.6e-246|hypothetical protein CHGG_04366 [Chaetomium globosum CBS 148.51]
4392707	875	173.78	159.25	114.13	391.35	333.37	317.53	149.053	347.416	-1.22058	0	0	NA	NA	K19849//signaling mucin MSB2	GO:0003824//catalytic activity;GO:0016787//hydrolase activity;	XP_001223581.1|3.0e-155|hypothetical protein CHGG_04367 [Chaetomium globosum CBS 148.51]
4392709	1790	0.39	0.64	0.4	1.26	0.79	1.35	0.476	1.133	-1.25883	0.00061353	0.00113652	I1RKS2#PHI:717#PLSP1#5518#Fusarium_graminearum#unaffected_pathogenicity	--	K05349//beta-glucosidase [EC:3.2.1.21]+ko00500//Starch and sucrose metabolism+ko01100//Metabolic pathways	GO:0044425//membrane part;GO:0016020//membrane;GO:0031224//intrinsic component of membrane;GO:0016021//integral component of membrane;	XP_018276586.1|6.0e-14|hypothetical protein CC85DRAFT_313524 [Cutaneotrichosporon oleaginosum]
4393051	1527	76.31	63.47	34.29	30.34	27.98	27.79	58.023	28.703	1.01652	7.10277e-77	2.69123e-77	NA	NA	NA	GO:0016020//membrane;GO:0044425//membrane part;GO:0031224//intrinsic component of membrane;GO:0016021//integral component of membrane;	XP_001223589.1|2.9e-172|hypothetical protein CHGG_04375 [Chaetomium globosum CBS 148.51]
4393094	1679	10.12	13.71	7.42	23.33	23.73	26.44	10.416	24.5	-1.23355	2.91422e-62	1.29684e-62	I1RZC6#PHI:1088#FGSG_09759#5518#Fusarium_graminearum#unaffected_pathogenicity	cation diffusion facilitator family transporter	K14692//solute carrier family 30 (zinc transporter), member 5/7	GO:0044425//membrane part;GO:0031224//intrinsic component of membrane;GO:0016021//integral component of membrane;GO:0016020//membrane;GO:0015075//ion transmembrane transporter activity;GO:0022857//transmembrane transporter activity;GO:0005215//transporter activity;GO:0008324//cation transmembrane transporter activity;	XP_001223602.1|1.6e-245|hypothetical protein CHGG_04388 [Chaetomium globosum CBS 148.51]
4392723	1549	0.41	0.3	0.36	0.71	1.67	2.93	0.356	1.77	-2.3083	7.01914e-13	8.20853e-13	NA	Taurine catabolism dioxygenase TauD TfdA family	K10955//mucin-2+ko05226//Gastric cancer+ko05146//Amoebiasis	GO:0016491//oxidoreductase activity;GO:0003824//catalytic activity;	XP_001223613.1|8.8e-255|hypothetical protein CHGG_04399 [Chaetomium globosum CBS 148.51]
4392862	943	3.5	2.12	3.1	6.59	7.48	9.76	2.906	7.943	-1.44918	5.71671e-13	6.65964e-13	NA	--	NA	NA	XP_001223626.1|2.6e-102|predicted protein [Chaetomium globosum CBS 148.51]
4392638	883	25	24.85	17.42	51.86	49.1	51.47	22.423	50.81	-1.17972	5.20659e-71	2.09167e-71	G8BJ74#PHI:6075#och1#5480#Candida_parapsilosis#reduced_virulence	glycosyltransferase	K05528//alpha 1,6-mannosyltransferase [EC:2.4.1.232]	GO:0016758//transferase activity, transferring hexosyl groups;GO:0000009//alpha-1,6-mannosyltransferase activity;GO:0000030//mannosyltransferase activity;GO:0016740//transferase activity;GO:0016757//transferase activity, transferring glycosyl groups;GO:0003824//catalytic activity;	XP_001223634.1|2.7e-139|hypothetical protein CHGG_04420 [Chaetomium globosum CBS 148.51]
4392515	1172	157.03	153.86	127.76	46.2	36.15	30.23	146.216	37.526	1.96173	0	0	NA	NA	K05747//Wiskott-Aldrich syndrome protein+ko04144//Endocytosis+ko05132//Salmonella infection+ko05130//Pathogenic Escherichia coli infection+ko05131//Shigellosis+ko04810//Regulation of actin cytoskeleton+ko05100//Bacterial invasion of epithelial cells+ko04666//Fc gamma R-mediated phagocytosis+ko04530//Tight junction+ko05231//Choline metabolism in cancer+ko04520//Adherens junction+ko04062//Chemokine…	NA	XP_003652961.1|5.8e-150|hypothetical protein THITE_2128662 [Thielavia terrestris NRRL 8126]
4392557	2176	0.89	0.95	0.4	1.09	2.05	2.26	0.746	1.8	-1.26553	1.53179e-07	2.23136e-07	NA	NA	K10901//bloom syndrome protein [EC:3.6.4.12]+ko03440//Homologous recombination+ko03460//Fanconi anemia pathway;K11805//WD repeat-containing protein 68;K20044//phosphatidylinositol-binding clathrin assembly protein;K11322//enhancer of polycomb-like protein	GO:0016020//membrane;GO:0031224//intrinsic component of membrane;GO:0016021//integral component of membrane;GO:0044425//membrane part;	XP_001223644.1|2.3e-286|hypothetical protein CHGG_04430 [Chaetomium globosum CBS 148.51]
4391958	1803	8.81	10.62	7.54	1.45	2.67	2.26	8.99	2.126	2.08219	6.03135e-73	2.37408e-73	Q9P304#PHI:199#AOX1#5499#Passalora_fulva#reduced_virulence	oxidoreductase	K00108//choline dehydrogenase [EC:1.1.99.1]+ko00260//Glycine, serine and threonine metabolism+ko01100//Metabolic pathways;K19475//WAS/WASL-interacting protein+ko04144//Endocytosis	GO:0016614//oxidoreductase activity, acting on CH-OH group of donors;GO:0016491//oxidoreductase activity;GO:0005488//binding;GO:0050662//coenzyme binding;GO:0048037//cofactor binding;GO:0043168//anion binding;GO:0050660//flavin adenine dinucleotide binding;GO:1901265//nucleoside phosphate binding;GO:0000166//nucleotide binding;GO:0036094//small molecule binding;GO:0043167//ion binding;GO:0003824/…	XP_001223662.1|0.0e+00|hypothetical protein CHGG_04448 [Chaetomium globosum CBS 148.51]
4391649	3002	9.03	10.3	9.64	20.95	19.78	20.83	9.656	20.52	-1.0873	1.07106e-87	3.59481e-88	NA	Dehydrogenase	K11419//histone-lysine N-methyltransferase SUV39H [EC:2.1.1.43]+ko00310//Lysine degradation;K00020//3-hydroxyisobutyrate dehydrogenase [EC:1.1.1.31]+ko00280//Valine, leucine and isoleucine degradation+ko01100//Metabolic pathways	GO:0005694//chromosome;GO:0005623//cell;GO:0044464//cell part;GO:0043229//intracellular organelle;GO:0043227//membrane-bounded organelle;GO:0044424//intracellular part;GO:0043228//non-membrane-bounded organelle;GO:0005634//nucleus;GO:0005622//intracellular;GO:0043226//organelle;GO:0043232//intracellular non-membrane-bounded organelle;GO:0043231//intracellular membrane-bounded organelle;GO:0036094…	XP_001223668.1|0.0e+00|hypothetical protein CHGG_04454 [Chaetomium globosum CBS 148.51]
4392357	1674	49.66	53.94	42.89	15.99	12.65	14.28	48.83	14.306	1.77093	5.55198e-206	8.47462e-207	NA	Meiotic sister chromatid recombination protein	K19851//flocculation protein FLO11	NA	XP_001223685.1|8.3e-231|hypothetical protein CHGG_04471 [Chaetomium globosum CBS 148.51]
4392407	7720	7.04	5.14	3.33	12.1	11.6	10.03	5.17	11.243	-1.12083	1.45233e-136	3.25546e-137	Q92217#PHI:55#PKS1#5016#Cochliobolus_heterostrophus#reduced_virulence	synthase	K15419//emericellamide biosynthesis, highly reducing iterative type I polyketide synthase;K15418//zearalenone synthase, highly reducing iterative type I polyketide synthase	GO:0019842//vitamin binding;GO:0008168//methyltransferase activity;GO:0048037//cofactor binding;GO:0033218//amide binding;GO:0043168//anion binding;GO:0016740//transferase activity;GO:0036094//small molecule binding;GO:0016741//transferase activity, transferring one-carbon groups;GO:0003824//catalytic activity;GO:0016491//oxidoreductase activity;GO:0005488//binding;GO:0031177//phosphopantetheine …	XP_001223689.1|0.0e+00|hypothetical protein CHGG_04475 [Chaetomium globosum CBS 148.51]
4392409	10482	1.71	1.44	0.99	3.58	2.84	2.65	1.38	3.023	-1.13326	1.56572e-57	7.40502e-58	Q4WT66#PHI:2511#Pes1#746128#Aspergillus_fumigatus#reduced_virulence	nonribosomal peptide	K22739//2-(2-aminopropanamido)benzoic acid synthetase	GO:1901336//lactone biosynthetic process;GO:0019748//secondary metabolic process;GO:1901334//lactone metabolic process;GO:0043604//amide biosynthetic process;GO:0050763//depsipeptide biosynthetic process;GO:0044550//secondary metabolite biosynthetic process;GO:0006807//nitrogen compound metabolic process;GO:0008152//metabolic process;GO:0050761//depsipeptide metabolic process;GO:1901566//organoni…	XP_001223691.1|0.0e+00|hypothetical protein CHGG_04477 [Chaetomium globosum CBS 148.51]
4391798	1349	1.83	1.18	1.58	1.7	7.44	9.96	1.53	6.366	-2.05312	4.38258e-33	3.08934e-33	NA	NA	K01253//microsomal epoxide hydrolase [EC:3.3.2.9]+ko00980//Metabolism of xenobiotics by cytochrome P450+ko04976//Bile secretion+ko05204//Chemical carcinogenesis	GO:0016803//ether hydrolase activity;GO:0016787//hydrolase activity;GO:0016801//hydrolase activity, acting on ether bonds;GO:0003824//catalytic activity;GO:0033961//cis-stilbene-oxide hydrolase activity;	XP_001223697.1|9.5e-224|hypothetical protein CHGG_04483 [Chaetomium globosum CBS 148.51]
4392152	1033	1.94	1.78	0.76	1.86	3.91	5.02	1.493	3.596	-1.26326	1.47086e-08	2.04449e-08	NA	--	NA	NA	XP_001223709.1|3.6e-170|predicted protein [Chaetomium globosum CBS 148.51]
4392153	1410	3.66	3.37	1.93	10.36	44.71	71.26	2.986	42.11	-3.81342	0	0	B8NHY6#PHI:6114#DmtA#5059#Aspergillus_flavus#reduced_virulence	o-methyltransferase	K17649//demethylsterigmatocystin 6-O-methyltransferase [EC:2.1.1.109];K22571//fumagillin biosynthesis methyltransferase	GO:0016741//transferase activity, transferring one-carbon groups;GO:0016740//transferase activity;GO:0003824//catalytic activity;GO:0008171//O-methyltransferase activity;GO:0008168//methyltransferase activity;	XP_001223710.1|4.1e-225|hypothetical protein CHGG_04496 [Chaetomium globosum CBS 148.51]
4391791	1123	12.97	16.45	13.25	31.69	27.93	31.97	14.223	30.53	-1.10203	6.18715e-44	3.62149e-44	NA	Transmembrane protein 42	K15449//tRNA wybutosine-synthesizing protein 1 [EC:4.1.3.44];K00275//pyridoxamine 5'-phosphate oxidase [EC:1.4.3.5]+ko00750//Vitamin B6 metabolism+ko01100//Metabolic pathways	GO:0016021//integral component of membrane;GO:0016020//membrane;GO:0044425//membrane part;GO:0031224//intrinsic component of membrane;	XP_001223713.1|2.6e-151|hypothetical protein CHGG_04499 [Chaetomium globosum CBS 148.51]
4392474	731	17.64	19.17	17.25	41.18	49.36	62.06	18.02	50.866	-1.49616	9.64664e-85	3.34206e-85	NA	positive regulation of collateral sprouting	K19476//vacuolar protein sorting-associated protein IST1+ko04144//Endocytosis	GO:0033036//macromolecule localization;GO:0042886//amide transport;GO:0051234//establishment of localization;GO:0051179//localization;GO:0071705//nitrogen compound transport;GO:0071702//organic substance transport;GO:0015031//protein transport;GO:0045184//establishment of protein localization;GO:0015833//peptide transport;GO:0008104//protein localization;GO:0006810//transport;	XP_001223750.1|1.2e-108|hypothetical protein CHGG_04536 [Chaetomium globosum CBS 148.51]
4392475	2691	0.03	0.08	0.14	0.22	0.19	0.39	0.083	0.266	-1.69055	0.000473184	0.000867157	NA	NA	K01183//chitinase [EC:3.2.1.14]+ko00520//Amino sugar and nucleotide sugar metabolism+ko01100//Metabolic pathways;K22020//mucin-19	GO:0070647//protein modification by small protein conjugation or removal;GO:0044238//primary metabolic process;GO:0006807//nitrogen compound metabolic process;GO:0044260//cellular macromolecule metabolic process;GO:0019538//protein metabolic process;GO:0043412//macromolecule modification;GO:0008152//metabolic process;GO:0016567//protein ubiquitination;GO:0043170//macromolecule metabolic process;G…	XP_001223751.1|0.0e+00|predicted protein [Chaetomium globosum CBS 148.51]
4392575	1378	20.88	20.22	22.97	10.11	8.45	8.07	21.356	8.876	1.26623	6.12894e-62	2.74397e-62	NA	metal cluster binding	K18914//adrenodoxin-NADP+ reductase [EC:1.18.1.6]	GO:0043231//intracellular membrane-bounded organelle;GO:0044424//intracellular part;GO:0005737//cytoplasm;GO:0005739//mitochondrion;GO:0005622//intracellular;GO:0044444//cytoplasmic part;GO:0043226//organelle;GO:0043227//membrane-bounded organelle;GO:0005623//cell;GO:0043229//intracellular organelle;GO:0044464//cell part;GO:0003824//catalytic activity;GO:0016491//oxidoreductase activity;	XP_001223761.1|2.6e-257|hypothetical protein CHGG_04547 [Chaetomium globosum CBS 148.51]
4391991	1830	67.34	70.13	65.9	119.03	130.19	158.4	67.79	135.873	-1.00233	0	0	Q5QEY0#PHI:324#ACA1#5207#Cryptococcus_neoformans#loss_of_pathogenicity	adenylyl cyclase-associated protein	K17261//adenylyl cyclase-associated protein	GO:0032989//cellular component morphogenesis;GO:0071840//cellular component organization or biogenesis;GO:0048856//anatomical structure development;GO:0009653//anatomical structure morphogenesis;GO:0048869//cellular developmental process;GO:0009987//cellular process;GO:0030029//actin filament-based process;GO:0007015//actin filament organization;GO:0000902//cell morphogenesis;GO:0097435//supramol…	XP_001223765.1|1.1e-310|hypothetical protein CHGG_04551 [Chaetomium globosum CBS 148.51]
4391993	1761	19.9	16.92	12.72	34.47	39.76	45.15	16.513	39.793	-1.26753	5.59813e-134	1.28008e-134	I1RE46#PHI:1570#GzOB010#5518#Fusarium_graminearum#unaffected_pathogenicity	dna replication licensing factor	K02541//DNA replication licensing factor MCM3 [EC:3.6.4.12]+ko03030//DNA replication+ko04110//Cell cycle	GO:0006139//nucleobase-containing compound metabolic process;GO:0006725//cellular aromatic compound metabolic process;GO:1901360//organic cyclic compound metabolic process;GO:0009058//biosynthetic process;GO:0006261//DNA-dependent DNA replication;GO:0006270//DNA replication initiation;GO:0009059//macromolecule biosynthetic process;GO:0006807//nitrogen compound metabolic process;GO:0071704//organi…	XP_001223767.1|1.1e-288|conserved hypothetical protein [Chaetomium globosum CBS 148.51]
4391572	3220	9.85	10.56	7.03	27.47	27.18	32.39	9.146	29.013	-1.66449	5.85458e-264	7.14217e-265	NA	type i phosphodiesterase nucleotide pyrophosphatase	K05285//phosphatidylinositol glycan, class N [EC:2.7.-.-]+ko00563//Glycosylphosphatidylinositol (GPI)-anchor biosynthesis+ko01100//Metabolic pathways	GO:0071554//cell wall organization or biogenesis;GO:0009058//biosynthetic process;GO:0006506//GPI anchor biosynthetic process;GO:1903509//liposaccharide metabolic process;GO:0044238//primary metabolic process;GO:0006664//glycolipid metabolic process;GO:0019538//protein metabolic process;GO:0046474//glycerophospholipid biosynthetic process;GO:1901135//carbohydrate derivative metabolic process;GO:0…	XP_001223781.1|0.0e+00|hypothetical protein CHGG_04567 [Chaetomium globosum CBS 148.51]
4391694	1925	22.11	22.69	15.83	42.33	40.95	40.44	20.21	41.24	-1.02846	1.64519e-103	4.74565e-104	G4NIS9#PHI:785#MGG_04128#318829#Magnaporthe_oryzae#reduced_virulence	conserved protein	K09704//uncharacterized protein	GO:0008152//metabolic process;GO:0003824//catalytic activity;GO:0016787//hydrolase activity;GO:0016798//hydrolase activity, acting on glycosyl bonds;	XP_001223783.1|0.0e+00|hypothetical protein CHGG_04569 [Chaetomium globosum CBS 148.51]
4393074	559	90.36	143.42	103.26	26.31	34.77	33.42	112.346	31.5	1.83479	2.33132e-198	3.67764e-199	NA	chromosome 11 open reading frame 73	K05747//Wiskott-Aldrich syndrome protein+ko04144//Endocytosis+ko05132//Salmonella infection+ko05130//Pathogenic Escherichia coli infection+ko05131//Shigellosis+ko04810//Regulation of actin cytoskeleton+ko05100//Bacterial invasion of epithelial cells+ko04666//Fc gamma R-mediated phagocytosis+ko04530//Tight junction+ko05231//Choline metabolism in cancer+ko04520//Adherens junction+ko04062//Chemokine…	NA	XP_962698.1|2.2e-36|hypothetical protein NCU08028 [Neurospora crassa OR74A]
4392196	635	17.96	18.89	5.67	19.59	43.21	57.41	14.173	40.07	-1.49637	9.974e-33	7.07877e-33	NA	NA	NA	NA	XP_001223804.1|2.8e-53|predicted protein [Chaetomium globosum CBS 148.51]
4392109	2129	662.41	766.04	886.9	341.41	380.92	353.3	771.783	358.543	1.10592	0	0	A7U5U4#PHI:2058#LHS1#318829#Magnaporthe_oryzae#reduced_virulence	Heat shock protein	K04043//molecular chaperone DnaK+ko04212//Longevity regulating pathway - worm+ko03018//RNA degradation+ko05152//Tuberculosis	GO:0006457//protein folding;GO:0009987//cellular process;GO:0005739//mitochondrion;GO:0043227//membrane-bounded organelle;GO:0005737//cytoplasm;GO:0043231//intracellular membrane-bounded organelle;GO:0044424//intracellular part;GO:0005622//intracellular;GO:0005623//cell;GO:0043226//organelle;GO:0044444//cytoplasmic part;GO:0043229//intracellular organelle;GO:0044464//cell part;GO:0030554//adenyl …	XP_001910239.1|0.0e+00|uncharacterized protein PODANS_6_2570 [Podospora anserina S mat+]
4392544	478	4.83	3.54	4.42	1.54	1.33	2.66	4.263	1.843	1.21163	0.000141893	0.000247754	NA	--	NA	NA	XP_001223846.1|9.3e-64|predicted protein [Chaetomium globosum CBS 148.51]
4392281	719	17.3	17.05	12.37	30.37	32.63	37.41	15.573	33.47	-1.1028	5.44921e-25	4.57149e-25	NA	Domain of unknown function (DUF202)	NA	GO:0031224//intrinsic component of membrane;GO:0016021//integral component of membrane;GO:0016020//membrane;GO:0044425//membrane part;	XP_001223852.1|2.9e-77|hypothetical protein CHGG_04638 [Chaetomium globosum CBS 148.51]
4392283	1418	0.38	0.38	0.28	0.85	1.9	1.05	0.346	1.266	-1.86499	1.72743e-05	2.83297e-05	NA	acetyltransferase	NA	NA	XP_001223854.1|1.4e-152|hypothetical protein CHGG_04640 [Chaetomium globosum CBS 148.51]
4391692	1510	14.9	12.51	11.21	6.39	5.09	7.15	12.873	6.21	1.05238	6.71439e-33	4.74921e-33	NA	NA	K03006//DNA-directed RNA polymerase II subunit RPB1 [EC:2.7.7.6]+ko03020//RNA polymerase+ko05016//Huntington disease+ko05168//Herpes simplex infection	GO:0010033//response to organic substance;GO:0071444//cellular response to pheromone;GO:0031136//positive regulation of conjugation;GO:2000243//positive regulation of reproductive process;GO:0019953//sexual reproduction;GO:0071310//cellular response to organic substance;GO:0043900//regulation of multi-organism process;GO:0042221//response to chemical;GO:0046999//regulation of conjugation;GO:00517…	XP_017986259.1|8.8e-36|HBR362Cp [Eremothecium sinecaudum]
4391732	1988	0.27	0.5	0.36	0.77	0.82	1.23	0.376	0.94	-1.31283	3.23604e-05	5.40431e-05	NA	RNA binding motif single stranded interacting protein	K00327//NADPH-ferrihemoprotein reductase [EC:1.6.2.4];K13126//polyadenylate-binding protein+ko03018//RNA degradation+ko03013//RNA transport+ko03015//mRNA surveillance pathway	GO:0005488//binding;GO:0003676//nucleic acid binding;GO:0003723//RNA binding;GO:0097159//organic cyclic compound binding;GO:1901363//heterocyclic compound binding;	XP_001223869.1|0.0e+00|hypothetical protein CHGG_04655 [Chaetomium globosum CBS 148.51]
4391787	1047	55.55	53.83	71.78	24.96	17.77	18.96	60.386	20.563	1.55319	3.61568e-141	7.85483e-142	NA	Conserved hypothetical protein	K19851//flocculation protein FLO11	GO:0044425//membrane part;GO:0016021//integral component of membrane;GO:0031224//intrinsic component of membrane;GO:0016020//membrane;	XP_001223878.1|2.8e-153|hypothetical protein CHGG_04664 [Chaetomium globosum CBS 148.51]
4391817	1215	142.87	145.18	243.67	48.06	41.65	34.37	177.24	41.36	2.09816	0	0	G4NCI6#PHI:6612#Mocapn9#318829#Magnaporthe_oryzae#unaffected_pathogenicity__reduced_virulence	Solute carrier family 25	K15084//solute carrier family 25 (mitochondrial carrier protein), member 16	GO:0044446//intracellular organelle part;GO:0016021//integral component of membrane;GO:0044464//cell part;GO:0005739//mitochondrion;GO:0005737//cytoplasm;GO:0043227//membrane-bounded organelle;GO:0043226//organelle;GO:0043229//intracellular organelle;GO:0031224//intrinsic component of membrane;GO:0005623//cell;GO:0044424//intracellular part;GO:0005743//mitochondrial inner membrane;GO:0031090//org…	XP_001223883.1|7.1e-219|hypothetical protein CHGG_04669 [Chaetomium globosum CBS 148.51]
4393002	1725	20.57	18.16	5.49	5.22	5.5	7.11	14.74	5.943	1.31318	3.15179e-54	1.57018e-54	NA	Conserved hypothetical protein	K05747//Wiskott-Aldrich syndrome protein+ko04144//Endocytosis+ko05132//Salmonella infection+ko05130//Pathogenic Escherichia coli infection+ko05131//Shigellosis+ko04810//Regulation of actin cytoskeleton+ko05100//Bacterial invasion of epithelial cells+ko04666//Fc gamma R-mediated phagocytosis+ko04530//Tight junction+ko05231//Choline metabolism in cancer+ko04520//Adherens junction+ko04062//Chemokine…	NA	XP_001223886.1|5.9e-311|hypothetical protein CHGG_04672 [Chaetomium globosum CBS 148.51]
4392895	732	25.41	21.99	27.39	66.36	46.24	58.04	24.93	56.88	-1.19017	9.78074e-81	3.54428e-81	NA	DNA-binding protein HGH1	NA	NA	XP_001223896.1|1.1e-135|hypothetical protein CHGG_04682 [Chaetomium globosum CBS 148.51]
4392896	1931	43.71	36.35	14.45	293.54	312.99	374.86	31.503	327.13	-3.37428	0	0	J9VMW8#PHI:3457#PHO84#5207#Cryptococcus_neoformans#reduced_virulence	phosphate transporter	K08176//MFS transporter, PHS family, inorganic phosphate transporter	GO:0006820//anion transport;GO:0051234//establishment of localization;GO:0051179//localization;GO:0006810//transport;GO:0015698//inorganic anion transport;GO:0006811//ion transport;GO:0006817//phosphate ion transport;GO:0016021//integral component of membrane;GO:0031224//intrinsic component of membrane;GO:0016020//membrane;GO:0044425//membrane part;GO:0005215//transporter activity;GO:0015318//ino…	KXX73413.1|4.9e-288|Repressible high-affinity phosphate permease [Madurella mycetomatis]
4392480	1164	19.89	21.85	19.44	48.59	41.32	41.43	20.393	43.78	-1.10254	6.40105e-89	2.11569e-89	NA	Immunoglobulin (CD79A) binding protein 1	K17606//immunoglobulin-binding protein 1+ko04140//Autophagy - animal+ko04136//Autophagy - other	GO:0048583//regulation of response to stimulus;GO:0023051//regulation of signaling;GO:0065007//biological regulation;GO:0050789//regulation of biological process;GO:0010646//regulation of cell communication;GO:0050794//regulation of cellular process;GO:0009966//regulation of signal transduction;	XP_001223946.1|1.6e-223|hypothetical protein CHGG_04732 [Chaetomium globosum CBS 148.51]
4392482	5306	2.94	3.06	2.56	6.77	5.84	7.39	2.853	6.666	-1.22368	7.01936e-63	3.09411e-63	Q56056#PHI:3724#RNase_III#28901#Salmonella_enterica#reduced_virulence	helicase	K11592//endoribonuclease Dicer [EC:3.1.26.-]+ko05206//MicroRNAs in cancer	GO:0016070//RNA metabolic process;GO:0010467//gene expression;GO:1901360//organic cyclic compound metabolic process;GO:0032101//regulation of response to external stimulus;GO:0043900//regulation of multi-organism process;GO:0065007//biological regulation;GO:0080134//regulation of response to stress;GO:0050896//response to stimulus;GO:0043207//response to external biotic stimulus;GO:0006952//defen…	XP_001223948.1|0.0e+00|hypothetical protein CHGG_04734 [Chaetomium globosum CBS 148.51]
4392000	4676	38.65	44.32	52.26	10.69	10.28	10.99	45.076	10.653	2.08085	0	0	Q9HFV9#PHI:372#PKR1#5207#Cryptococcus_neoformans#increased_virulence_(hypervirulence)	K07001 NTE family protein	K14676//lysophospholipid hydrolase [EC:3.1.1.5]+ko00564//Glycerophospholipid metabolism	GO:0044237//cellular metabolic process;GO:0006793//phosphorus metabolic process;GO:0006650//glycerophospholipid metabolic process;GO:0009056//catabolic process;GO:0019637//organophosphate metabolic process;GO:0046470//phosphatidylcholine metabolic process;GO:0044238//primary metabolic process;GO:0044255//cellular lipid metabolic process;GO:0016042//lipid catabolic process;GO:1901564//organonitrog…	XP_001223977.1|0.0e+00|hypothetical protein CHGG_04763 [Chaetomium globosum CBS 148.51]
4391681	1330	2.65	3.85	3.02	8.78	7.59	7.79	3.173	8.053	-1.344	6.47128e-26	5.30642e-26	NA	shikimate dehydrogenase	K13830//pentafunctional AROM polypeptide [EC:4.2.3.4 4.2.1.10 1.1.1.25 2.7.1.71 2.5.1.19]	GO:0003855//3-dehydroquinate dehydratase activity;GO:0016829//lyase activity;GO:0016616//oxidoreductase activity, acting on the CH-OH group of donors, NAD or NADP as acceptor;GO:0003824//catalytic activity;GO:0004764//shikimate 3-dehydrogenase (NADP+) activity;GO:0016491//oxidoreductase activity;GO:0016614//oxidoreductase activity, acting on CH-OH group of donors;GO:0016836//hydro-lyase activity;…	XP_001224003.1|8.3e-253|hypothetical protein CHGG_04789 [Chaetomium globosum CBS 148.51]
4392433	420	9.9	11.7	11.51	5.91	4.99	5.2	11.036	5.366	1.03982	1.57833e-08	2.19815e-08	NA	NA	K11322//enhancer of polycomb-like protein	NA	XP_001224007.1|3.1e-79|predicted protein [Chaetomium globosum CBS 148.51]
4392441	588	20.53	29.87	22.14	52.78	51.38	58.61	24.18	54.256	-1.16623	1.40129e-59	6.45893e-60	NA	Conserved hypothetical protein	K05747//Wiskott-Aldrich syndrome protein+ko04144//Endocytosis+ko05132//Salmonella infection+ko05130//Pathogenic Escherichia coli infection+ko05131//Shigellosis+ko04810//Regulation of actin cytoskeleton+ko05100//Bacterial invasion of epithelial cells+ko04666//Fc gamma R-mediated phagocytosis+ko04530//Tight junction+ko05231//Choline metabolism in cancer+ko04520//Adherens junction+ko04062//Chemokine…	NA	XP_001224015.1|1.4e-106|predicted protein [Chaetomium globosum CBS 148.51]
4392579	3496	4.38	4.89	3.4	11.93	13.02	15.88	4.223	13.61	-1.6879	7.02111e-152	1.42403e-152	NA	NA	K03243//translation initiation factor 5B+ko03013//RNA transport;K05747//Wiskott-Aldrich syndrome protein+ko04144//Endocytosis+ko05132//Salmonella infection+ko05130//Pathogenic Escherichia coli infection+ko05131//Shigellosis+ko04810//Regulation of actin cytoskeleton+ko05100//Bacterial invasion of epithelial cells+ko04666//Fc gamma R-mediated phagocytosis+ko04530//Tight junction+ko05231//Choline me…	GO:0046483//heterocycle metabolic process;GO:1901360//organic cyclic compound metabolic process;GO:0043170//macromolecule metabolic process;GO:0090304//nucleic acid metabolic process;GO:0071704//organic substance metabolic process;GO:0006974//cellular response to DNA damage stimulus;GO:0006725//cellular aromatic compound metabolic process;GO:0044260//cellular macromolecule metabolic process;GO:00…	XP_001224046.1|0.0e+00|hypothetical protein CHGG_04832 [Chaetomium globosum CBS 148.51]
4392581	2693	352.66	388.17	367.43	161.19	188.57	177.1	369.42	175.62	1.0731	0	0	A7U5U4#PHI:2058#LHS1#318829#Magnaporthe_oryzae#reduced_virulence	Heat shock protein	K09489//heat shock 70kDa protein 4+ko04612//Antigen processing and presentation+ko04530//Tight junction	GO:1901363//heterocyclic compound binding;GO:0097159//organic cyclic compound binding;GO:0008144//drug binding;GO:1901265//nucleoside phosphate binding;GO:0032555//purine ribonucleotide binding;GO:0036094//small molecule binding;GO:0032559//adenyl ribonucleotide binding;GO:0032553//ribonucleotide binding;GO:0097367//carbohydrate derivative binding;GO:0005524//ATP binding;GO:0043167//ion binding;G…	XP_003660676.1|0.0e+00|hypothetical protein MYCTH_2299262 [Thermothelomyces thermophilus ATCC 42464]
4392339	2750	5.65	6.74	7.24	60.63	65.56	65.87	6.543	64.02	-3.29043	0	0	O00101#PHI:2336#NIA1#13684#Parastagonospora_nodorum#unaffected_pathogenicity	Mo-co oxidoreductase dimerisation domain	K10534//nitrate reductase (NAD(P)H) [EC:1.7.1.1 1.7.1.2 1.7.1.3]	GO:0072593//reactive oxygen species metabolic process;GO:0009987//cellular process;GO:0044281//small molecule metabolic process;GO:0044271//cellular nitrogen compound biosynthetic process;GO:0042128//nitrate assimilation;GO:0065008//regulation of biological quality;GO:0042136//neurotransmitter biosynthetic process;GO:0044249//cellular biosynthetic process;GO:0042126//nitrate metabolic process;GO:…	XP_001224052.1|0.0e+00|hypothetical protein CHGG_04838 [Chaetomium globosum CBS 148.51]
4391843	997	4.54	4.39	3.39	9.01	22.17	30.86	4.106	20.68	-2.32869	3.58974e-87	1.21346e-87	NA	--	NA	GO:0009277//fungal-type cell wall;GO:0044464//cell part;GO:0071944//cell periphery;GO:0016020//membrane;GO:0031224//intrinsic component of membrane;GO:0016021//integral component of membrane;GO:0044425//membrane part;GO:0005623//cell;GO:0030312//external encapsulating structure;GO:0005618//cell wall;	XP_001224061.1|1.2e-159|predicted protein [Chaetomium globosum CBS 148.51]
4392365	1925	137.78	165.14	178.94	41.8	41.97	36.56	160.62	40.11	2.00107	0	0	J5JMB3#PHI:6746#Mdj1#176275#Beauveria_bassiana#reduced_virulence	ATP binding to DnaK triggers the release of the substrate protein thus completing the reaction cycle. Several rounds of ATP-dependent interactions between DnaJ DnaK and GrpE are required for fully efficient folding. Also involved together with DnaK and GrpE in the DNA replication of plasmids through activation of initiation proteins (By similarity)	K03686//molecular chaperone DnaJ	GO:0009266//response to temperature stimulus;GO:0006950//response to stress;GO:0009628//response to abiotic stimulus;GO:0009987//cellular process;GO:0009408//response to heat;GO:0050896//response to stimulus;GO:0006457//protein folding;GO:0043168//anion binding;GO:0032553//ribonucleotide binding;GO:0030554//adenyl nucleotide binding;GO:0005488//binding;GO:0046872//metal ion binding;GO:0017076//pu…	XP_001224085.1|0.0e+00|hypothetical protein CHGG_04871 [Chaetomium globosum CBS 148.51]
4392592	1174	3.4	5.18	2.67	9.32	6.78	8.87	3.75	8.323	-1.15059	5.59659e-17	5.7226e-17	A0A0A2KRU1#PHI:6881#laeA#27334#Penicillium_expansum#reduced_virulence	Conserved hypothetical protein	K23010//metalloendopeptidase OMA1, mitochondrial [EC:3.4.24.-]	GO:0016741//transferase activity, transferring one-carbon groups;GO:0016740//transferase activity;GO:0003824//catalytic activity;GO:0008168//methyltransferase activity;	XP_001224099.1|5.6e-196|hypothetical protein CHGG_04885 [Chaetomium globosum CBS 148.51]
4393013	1954	34.68	33.71	48	17.16	18.03	18.78	38.796	17.99	1.1088	3.20614e-89	1.05681e-89	NA	phospho-N-acetylmuramoyl-pentapeptide-transferase activity	K01001//UDP-N-acetylglucosamine--dolichyl-phosphate N-acetylglucosaminephosphotransferase [EC:2.7.8.15]+ko00510//N-Glycan biosynthesis+ko01100//Metabolic pathways	GO:0044255//cellular lipid metabolic process;GO:1901137//carbohydrate derivative biosynthetic process;GO:0034645//cellular macromolecule biosynthetic process;GO:0071704//organic substance metabolic process;GO:0043412//macromolecule modification;GO:0019538//protein metabolic process;GO:0009987//cellular process;GO:0009100//glycoprotein metabolic process;GO:0008152//metabolic process;GO:0006629//li…	KLO99719.1|2.8e-147|putative UDP-N-acetylglucosamine:dolichyl phosphate N-acetylglucosamine-1-phosphate transferase [Fusarium fujikuroi]
4391586	980	1.13	1.14	0.88	1.57	2.45	4.22	1.05	2.746	-1.38716	1.4795e-07	2.15385e-07	NA	NA	K19898//alpha-agglutinin;K19475//WAS/WASL-interacting protein+ko04144//Endocytosis	GO:0071704//organic substance metabolic process;GO:0044238//primary metabolic process;GO:0008152//metabolic process;GO:0005975//carbohydrate metabolic process;GO:0004553//hydrolase activity, hydrolyzing O-glycosyl compounds;GO:0097367//carbohydrate derivative binding;GO:0016798//hydrolase activity, acting on glycosyl bonds;GO:0003824//catalytic activity;GO:0016787//hydrolase activity;GO:0005488//…	XP_001224120.1|2.4e-171|hypothetical protein CHGG_04906 [Chaetomium globosum CBS 148.51]
4391587	1010	15.32	18.96	16.94	36.46	34.08	38.23	17.073	36.256	-1.08647	2.60977e-56	1.25938e-56	NA	NECAP endocytosis associated	K20069//adaptin ear-binding coat-associated protein 1/2;K05740//diaphanous 1+ko05131//Shigellosis+ko04810//Regulation of actin cytoskeleton+ko04510//Focal adhesion+ko04933//AGE-RAGE signaling pathway in diabetic complications	GO:0006810//transport;GO:0016192//vesicle-mediated transport;GO:0051179//localization;GO:0051234//establishment of localization;GO:0006897//endocytosis;GO:0098657//import into cell;GO:0016020//membrane;GO:0003779//actin binding;GO:0005488//binding;GO:0005515//protein binding;GO:0008092//cytoskeletal protein binding;	XP_001224121.1|3.0e-172|hypothetical protein CHGG_04907 [Chaetomium globosum CBS 148.51]
4393090	3597	12.14	11.42	7.54	3.31	4.56	4.22	10.366	4.03	1.3637	1.24764e-87	4.19122e-88	G4N471#PHI:2098#Calcium-transporting_ATPase_3#318829#Magnaporthe_oryzae#loss_of_pathogenicity	P-type atpase	K01536//P-type Na+/K+ transporter [EC:7.2.2.3 7.2.2.-]	GO:0031224//intrinsic component of membrane;GO:0016021//integral component of membrane;GO:0044425//membrane part;GO:0016020//membrane;GO:0097367//carbohydrate derivative binding;GO:0005488//binding;GO:0015075//ion transmembrane transporter activity;GO:0017076//purine nucleotide binding;GO:0032555//purine ribonucleotide binding;GO:0022890//inorganic cation transmembrane transporter activity;GO:001…	XP_001224140.1|0.0e+00|hypothetical protein CHGG_04926 [Chaetomium globosum CBS 148.51]
4392686	4166	185.25	176.2	90.93	30.39	39.6	35.16	150.793	35.05	2.10653	0	0	NA	transmembrane protein 63C	K21989//calcium permeable stress-gated cation channel	GO:0016020//membrane;GO:0044425//membrane part;GO:0031224//intrinsic component of membrane;GO:0016021//integral component of membrane;	XP_001224143.1|0.0e+00|hypothetical protein CHGG_04929 [Chaetomium globosum CBS 148.51]
4391763	528	5.94	6.64	0.66	15.52	63.46	106.28	4.413	61.753	-3.8021	3.62003e-114	9.64816e-115	NA	--	NA	NA	XP_001224148.1|4.5e-41|predicted protein [Chaetomium globosum CBS 148.51]
4392380	1061	2.29	3.11	1.96	4.95	6.23	7.94	2.453	6.373	-1.37565	5.99555e-15	6.5503e-15	NA	dioxygenase	K19245//sulfonate dioxygenase [EC:1.14.11.-]	GO:0051213//dioxygenase activity;GO:0003824//catalytic activity;GO:0016491//oxidoreductase activity;	XP_001224155.1|1.8e-163|hypothetical protein CHGG_04941 [Chaetomium globosum CBS 148.51]
4392381	1308	1.55	1.22	0.47	1.68	3.25	4.83	1.08	3.253	-1.58746	1.10097e-12	1.29943e-12	NA	conserved hypothetical protein	NA	NA	XP_001224156.1|1.3e-209|hypothetical protein CHGG_04942 [Chaetomium globosum CBS 148.51]
4392382	2760	49.4	45.47	13.68	10.67	14.5	14.71	36.183	13.293	1.44656	1.37692e-257	1.71284e-258	NA	conserved hypothetical protein	K19851//flocculation protein FLO11;K19475//WAS/WASL-interacting protein+ko04144//Endocytosis	GO:0016020//membrane;GO:0031224//intrinsic component of membrane;GO:0044425//membrane part;GO:0016021//integral component of membrane;	XP_003660781.1|0.0e+00|Formylmethionine deformylase-like protein [Thermothelomyces thermophilus ATCC 42464]
4392134	3814	8.13	7.22	6.85	15.05	15.86	18.49	7.4	16.466	-1.15241	1.59859e-101	4.68807e-102	I1RKU6#PHI:1455#GzAra003#5518#Fusarium_graminearum#unaffected_pathogenicity	transposon protein	NA	GO:0005515//protein binding;GO:0046983//protein dimerization activity;GO:0005488//binding;	XP_001224160.1|0.0e+00|hypothetical protein CHGG_04946 [Chaetomium globosum CBS 148.51]
4392764	2896	0.93	0.98	1.09	2.1	2.31	2.12	1	2.176	-1.11941	3.81201e-09	5.14062e-09	NA	NA	K01183//chitinase [EC:3.2.1.14]+ko00520//Amino sugar and nucleotide sugar metabolism+ko01100//Metabolic pathways;K19849//signaling mucin MSB2	NA	XP_001224166.1|0.0e+00|predicted protein [Chaetomium globosum CBS 148.51]
4392597	2525	30.16	27.26	17.76	55.91	102.01	133.52	25.06	97.146	-1.95199	0	0	NA	protein binding	K19851//flocculation protein FLO11;K19475//WAS/WASL-interacting protein+ko04144//Endocytosis	NA	XP_003660802.1|2.8e-305|hypothetical protein MYCTH_97470 [Thermothelomyces thermophilus ATCC 42464]
4392303	485	24.17	23.29	20.35	48.62	46.41	40.63	22.603	45.22	-1.00027	1.1597e-25	9.56525e-26	NA	--	NA	NA	XP_001224186.1|6.1e-66|predicted protein [Chaetomium globosum CBS 148.51]
4392673	929	21.39	20.82	16.93	41.86	43.03	42.87	19.713	42.586	-1.11067	1.39994e-63	6.12462e-64	NA	appr-1-p processing domain protein	K19475//WAS/WASL-interacting protein+ko04144//Endocytosis	NA	XP_003660806.1|1.2e-111|hypothetical protein MYCTH_112889 [Thermothelomyces thermophilus ATCC 42464]
4392676	393	5.67	8.34	7.02	1.75	1.32	2.2	7.01	1.756	1.99751	1.06e-06	1.6164e-06	NA	--	NA	NA	XP_001224190.1|1.8e-32|predicted protein [Chaetomium globosum CBS 148.51]
4392021	3325	16.11	17.2	13.08	33.92	32.8	37.73	15.463	34.816	-1.17044	9.53524e-210	1.43255e-210	I1RAP2#PHI:1987#GzZC302#5518#Fusarium_graminearum#reduced_virulence	Fungal specific transcription factor domain	K22485//protein TBF1;K19851//flocculation protein FLO11	GO:0009058//biosynthetic process;GO:0044237//cellular metabolic process;GO:0008152//metabolic process;GO:0034645//cellular macromolecule biosynthetic process;GO:0009987//cellular process;GO:0006807//nitrogen compound metabolic process;GO:1901360//organic cyclic compound metabolic process;GO:0018130//heterocycle biosynthetic process;GO:0019438//aromatic compound biosynthetic process;GO:0032774//RN…	XP_001224193.1|0.0e+00|hypothetical protein CHGG_04979 [Chaetomium globosum CBS 148.51]
4392023	1668	7.18	6.45	6.52	3.1	3.41	3.34	6.716	3.283	1.03338	7.64508e-13	8.9612e-13	NA	NA	K05747//Wiskott-Aldrich syndrome protein+ko04144//Endocytosis+ko05132//Salmonella infection+ko05130//Pathogenic Escherichia coli infection+ko05131//Shigellosis+ko04810//Regulation of actin cytoskeleton+ko05100//Bacterial invasion of epithelial cells+ko04666//Fc gamma R-mediated phagocytosis+ko04530//Tight junction+ko05231//Choline metabolism in cancer+ko04520//Adherens junction+ko04062//Chemokine…	GO:0031224//intrinsic component of membrane;GO:0016021//integral component of membrane;GO:0016020//membrane;GO:0044425//membrane part;GO:0005198//structural molecule activity;GO:0005199//structural constituent of cell wall;	XP_001224195.1|1.5e-207|predicted protein [Chaetomium globosum CBS 148.51]
4392016	1521	45.13	47.06	50.07	106.22	95.05	107.6	47.42	102.956	-1.11852	3.4211e-256	4.2763e-257	G4MXJ4#PHI:2145#MoSSADH#318829#Magnaporthe_oryzae#loss_of_pathogenicity	Dehydrogenase	K00130//betaine-aldehyde dehydrogenase [EC:1.2.1.8]+ko00260//Glycine, serine and threonine metabolism+ko01100//Metabolic pathways;K00128//aldehyde dehydrogenase (NAD+) [EC:1.2.1.3]+ko00410//beta-Alanine metabolism+ko00981//Insect hormone biosynthesis+ko00340//Histidine metabolism+ko00010//Glycolysis / Gluconeogenesis+ko00330//Arginine and proline metabolism+ko00053//Ascorbate and aldarate metabol…	GO:0044425//membrane part;GO:0016021//integral component of membrane;GO:0031224//intrinsic component of membrane;GO:0016020//membrane;GO:0016620//oxidoreductase activity, acting on the aldehyde or oxo group of donors, NAD or NADP as acceptor;GO:0016491//oxidoreductase activity;GO:0003824//catalytic activity;GO:0016903//oxidoreductase activity, acting on the aldehyde or oxo group of donors;	XP_003660819.1|8.5e-243|hypothetical protein MYCTH_2299551 [Thermothelomyces thermophilus ATCC 42464]
4391928	1595	1.06	0.84	0.79	2.9	2.19	1.58	0.896	2.223	-1.31235	1.61187e-08	2.24631e-08	NA	carboxy-peptidase	K01288//carboxypeptidase D [EC:3.4.16.6]	GO:0004180//carboxypeptidase activity;GO:0070011//peptidase activity, acting on L-amino acid peptides;GO:0017171//serine hydrolase activity;GO:0003824//catalytic activity;GO:0004185//serine-type carboxypeptidase activity;GO:0008236//serine-type peptidase activity;GO:0008233//peptidase activity;GO:0016787//hydrolase activity;GO:0070008//serine-type exopeptidase activity;GO:0008238//exopeptidase ac…	XP_001224214.1|2.4e-271|hypothetical protein CHGG_05000 [Chaetomium globosum CBS 148.51]
4391582	1075	1.74	0.15	1.02	0.29	0	0.29	0.97	0.193	2.31943	0.000371691	0.000674124	NA	--	NA	NA	XP_001224222.1|4.8e-101|predicted protein [Chaetomium globosum CBS 148.51]
4392792	1497	114.14	119.88	81.9	45.74	36.03	34.84	105.306	38.87	1.43769	4.3494e-211	6.52136e-212	NA	NA	K06062//histone acetyltransferase [EC:2.3.1.48]+ko04919//Thyroid hormone signaling pathway+ko05203//Viral carcinogenesis+ko04330//Notch signaling pathway+ko05166//Human T-cell leukemia virus 1 infection;K11761//chromatin structure-remodeling complex protein RSC7	NA	XP_001224231.1|1.2e-150|predicted protein [Chaetomium globosum CBS 148.51]
4392794	1863	46.67	51.58	59.98	17.72	16.44	18.49	52.743	17.55	1.58742	2.19557e-200	3.43711e-201	NA	Protein of unknown function (DUF3659)	NA	NA	XP_001224233.1|1.4e-241|hypothetical protein CHGG_05019 [Chaetomium globosum CBS 148.51]
4391831	1157	13.18	11.25	9.99	3.61	4.69	4.07	11.473	4.123	1.47827	1.84638e-35	1.24606e-35	NA	alcohol dehydrogenase	K15385//aspyridone synthetase trans-acting enoyl reductase;K21296//tenellin biosynthesis cytochrome P450 monooxygenase	GO:0016491//oxidoreductase activity;GO:0003824//catalytic activity;	XP_001224248.1|1.9e-205|hypothetical protein CHGG_05034 [Chaetomium globosum CBS 148.51]
4392753	3320	1.79	1.41	0.54	1.97	2.88	3.3	1.246	2.716	-1.12101	7.28513e-16	7.7009e-16	NA	NA	NA	GO:0006739//NADP metabolic process;GO:0072525//pyridine-containing compound biosynthetic process;GO:0009165//nucleotide biosynthetic process;GO:0006753//nucleoside phosphate metabolic process;GO:0044237//cellular metabolic process;GO:0090304//nucleic acid metabolic process;GO:0055086//nucleobase-containing small molecule metabolic process;GO:0009108//coenzyme biosynthetic process;GO:1901362//orga…	XP_001224263.1|0.0e+00|predicted protein [Chaetomium globosum CBS 148.51]
4392906	1699	6.26	13.74	16.12	32.41	34.77	35.2	12.04	34.126	-1.50433	3.89278e-128	9.31068e-129	I1RA89#PHI:1086#FGSG_00416#5518#Fusarium_graminearum#reduced_virulence	Transporter	K02575//MFS transporter, NNP family, nitrate/nitrite transporter	GO:0051234//establishment of localization;GO:0051179//localization;GO:0055085//transmembrane transport;GO:0006810//transport;GO:0044425//membrane part;GO:0016020//membrane;GO:0016021//integral component of membrane;GO:0031224//intrinsic component of membrane;GO:0015112//nitrate transmembrane transporter activity;GO:0015113//nitrite transmembrane transporter activity;GO:0015075//ion transmembrane …	XP_001224269.1|3.3e-260|hypothetical protein CHGG_05055 [Chaetomium globosum CBS 148.51]
4392641	1187	3.8	0	0	0	1.06	0	1.266	0.353	1.85657	1.01552e-06	1.54675e-06	NA	--	NA	NA	XP_001224274.1|7.4e-199|predicted protein [Chaetomium globosum CBS 148.51]
4392644	4149	0.36	0.23	0.19	2.31	1.72	1.56	0.26	1.863	-2.85087	1.20343e-37	7.82506e-38	NA	transposon protein	K04563//cyclin-dependent kinase [EC:2.7.11.22];K01067//acetyl-CoA hydrolase [EC:3.1.2.1]+ko00620//Pyruvate metabolism;K07374//tubulin alpha+ko04145//Phagosome+ko05130//Pathogenic Escherichia coli infection+ko04210//Apoptosis+ko04540//Gap junction+ko04530//Tight junction	GO:0006355//regulation of transcription, DNA-templated;GO:0031326//regulation of cellular biosynthetic process;GO:0051171//regulation of nitrogen compound metabolic process;GO:0050789//regulation of biological process;GO:0019222//regulation of metabolic process;GO:0019219//regulation of nucleobase-containing compound metabolic process;GO:0051252//regulation of RNA metabolic process;GO:0010468//re…	XP_001224277.1|0.0e+00|hypothetical protein CHGG_05063 [Chaetomium globosum CBS 148.51]
4392306	2407	0.3	0.13	0.13	0.43	0.66	1	0.186	0.696	-1.89231	7.7862e-08	1.12182e-07	G4NJH9#PHI:6639#Modnm3#318829#Magnaporthe_oryzae#unaffected_pathogenicity	Dynamin family	K20291//conserved oligomeric Golgi complex subunit 4;K17065//dynamin 1-like protein [EC:3.6.5.5]+ko04214//Apoptosis - fly+ko04217//Necroptosis+ko04668//TNF signaling pathway+ko04621//NOD-like receptor signaling pathway	GO:0032549//ribonucleoside binding;GO:0043167//ion binding;GO:0032553//ribonucleotide binding;GO:0036094//small molecule binding;GO:0001883//purine nucleoside binding;GO:0032555//purine ribonucleotide binding;GO:0016818//hydrolase activity, acting on acid anhydrides, in phosphorus-containing anhydrides;GO:0035639//purine ribonucleoside triphosphate binding;GO:0017076//purine nucleotide binding;GO…	XP_001224296.1|0.0e+00|hypothetical protein CHGG_05082 [Chaetomium globosum CBS 148.51]
4391965	4849	12.4	14	11.97	4.15	4.44	5.1	12.79	4.563	1.48657	1.00069e-132	2.31526e-133	NA	NA	K20478//golgin subfamily B member 1	NA	XP_001224311.1|0.0e+00|hypothetical protein CHGG_05097 [Chaetomium globosum CBS 148.51]
4391615	2393	4.86	4.65	4.77	2.39	1.59	1.77	4.76	1.916	1.31198	5.05856e-19	4.90343e-19	NA	Conserved serine-rich protein	K16489//protein SFI1;K19475//WAS/WASL-interacting protein+ko04144//Endocytosis	NA	XP_001224313.1|0.0e+00|hypothetical protein CHGG_05099 [Chaetomium globosum CBS 148.51]
4391619	366	0.66	1.34	0.22	2.44	3.13	3.14	0.74	2.903	-1.96597	1.1412e-05	1.85167e-05	NA	NA	NA	NA	XP_001224317.1|2.9e-65|predicted protein [Chaetomium globosum CBS 148.51]
4391573	2116	0.29	1.64	1.59	0.71	0	0	1.173	0.236	2.30502	6.30063e-12	7.6371e-12	NA	transposon protein	NA	GO:0043168//anion binding;GO:0140096//catalytic activity, acting on a protein;GO:0030554//adenyl nucleotide binding;GO:0016301//kinase activity;GO:0043167//ion binding;GO:0016740//transferase activity;GO:1901363//heterocyclic compound binding;GO:0032553//ribonucleotide binding;GO:1901265//nucleoside phosphate binding;GO:0005488//binding;GO:0035639//purine ribonucleoside triphosphate binding;GO:00…	XP_001224318.1|0.0e+00|hypothetical protein CHGG_05104 [Chaetomium globosum CBS 148.51]
4392423	2480	1.5	1.14	1.47	0.53	0.82	0.57	1.37	0.64	1.10113	4.70858e-06	7.47304e-06	NA	phytanoyl-CoA dioxygenase	K17825//verruculogen synthase [EC:1.14.11.38]	GO:0031224//intrinsic component of membrane;GO:0016021//integral component of membrane;GO:0016020//membrane;GO:0044425//membrane part;	XP_001224329.1|0.0e+00|hypothetical protein CHGG_05115 [Chaetomium globosum CBS 148.51]
4392167	1030	7.81	8.29	4.02	2.72	2.99	2.06	6.706	2.59	1.37235	3.69079e-16	3.86705e-16	NA	epimerase dehydratase	K20177//vacuolar protein sorting-associated protein 3;K03128//transcription initiation factor TFIID subunit 2+ko03022//Basal transcription factors;K19849//signaling mucin MSB2	NA	XP_001224330.1|2.6e-168|hypothetical protein CHGG_05116 [Chaetomium globosum CBS 148.51]
4392168	1764	0.65	0.94	0.56	2.33	1.64	1.88	0.716	1.95	-1.44491	5.36796e-10	6.98241e-10	NA	NA	K05747//Wiskott-Aldrich syndrome protein+ko04144//Endocytosis+ko05132//Salmonella infection+ko05130//Pathogenic Escherichia coli infection+ko05131//Shigellosis+ko04810//Regulation of actin cytoskeleton+ko05100//Bacterial invasion of epithelial cells+ko04666//Fc gamma R-mediated phagocytosis+ko04530//Tight junction+ko05231//Choline metabolism in cancer+ko04520//Adherens junction+ko04062//Chemokine…	NA	XP_001224331.1|0.0e+00|predicted protein [Chaetomium globosum CBS 148.51]
4392172	1095	2.95	2.16	1.78	1.33	1.26	0.82	2.296	1.136	1.0131	3.53568e-05	5.92385e-05	NA	--	K19851//flocculation protein FLO11	NA	XP_001224335.1|1.5e-199|predicted protein [Chaetomium globosum CBS 148.51]
4391723	1262	10.64	12.04	8.32	44.2	40.25	53.77	10.333	46.073	-2.15574	1.57522e-253	1.98793e-254	NA	conserved hypothetical protein	K05747//Wiskott-Aldrich syndrome protein+ko04144//Endocytosis+ko05132//Salmonella infection+ko05130//Pathogenic Escherichia coli infection+ko05131//Shigellosis+ko04810//Regulation of actin cytoskeleton+ko05100//Bacterial invasion of epithelial cells+ko04666//Fc gamma R-mediated phagocytosis+ko04530//Tight junction+ko05231//Choline metabolism in cancer+ko04520//Adherens junction+ko04062//Chemokine…	NA	XP_003663524.1|2.7e-96|hypothetical protein MYCTH_2305513 [Thermothelomyces thermophilus ATCC 42464]
4392218	616	7.05	6.9	11.31	48.25	28.21	32.71	8.42	36.39	-2.11292	1.42387e-65	6.10524e-66	NA	--	K01225//cellulose 1,4-beta-cellobiosidase [EC:3.2.1.91]+ko00500//Starch and sucrose metabolism+ko01100//Metabolic pathways	GO:0008152//metabolic process;GO:0055114//oxidation-reduction process;GO:0046872//metal ion binding;GO:0050662//coenzyme binding;GO:0051287//NAD binding;GO:0043169//cation binding;GO:0097159//organic cyclic compound binding;GO:1901363//heterocyclic compound binding;GO:0016491//oxidoreductase activity;GO:0003824//catalytic activity;GO:0005488//binding;GO:1901265//nucleoside phosphate binding;GO:00…	XP_001224357.1|3.5e-75|hypothetical protein CHGG_05143 [Chaetomium globosum CBS 148.51]
4392220	1363	2.78	2.53	3.76	0.54	0.21	0.41	3.023	0.386	2.96533	1.41204e-23	1.21896e-23	NA	--	NA	GO:0050896//response to stimulus;GO:0007154//cell communication;GO:0009987//cellular process;GO:0007166//cell surface receptor signaling pathway;GO:0050794//regulation of cellular process;GO:0065007//biological regulation;GO:0050789//regulation of biological process;GO:0007165//signal transduction;GO:0023052//signaling;GO:0051716//cellular response to stimulus;GO:0031224//intrinsic component of m…	XP_001224359.1|1.2e-223|hypothetical protein CHGG_05145 [Chaetomium globosum CBS 148.51]
4393061	8409	7.62	6.14	9.81	26.15	13.81	9.46	7.856	16.473	-1.06998	2.04124e-206	3.10965e-207	Q92217#PHI:55#PKS1#5016#Cochliobolus_heterostrophus#reduced_virulence	synthase	K15384//aspyridone synthetase, hybrid polyketide synthase / nonribosomal peptide synthetase;K15394//hybrid polyketide synthase / nonribosomal peptide synthetase ACE1	GO:0003824//catalytic activity;GO:0043167//ion binding;GO:0005488//binding;GO:0016740//transferase activity;GO:0019842//vitamin binding;GO:0072341//modified amino acid binding;GO:0016491//oxidoreductase activity;GO:0043168//anion binding;GO:0036094//small molecule binding;GO:0031177//phosphopantetheine binding;GO:0033218//amide binding;GO:0048037//cofactor binding;	XP_001224361.1|0.0e+00|hypothetical protein CHGG_05147 [Chaetomium globosum CBS 148.51]
4393062	1545	0.43	0.43	0.31	1.03	1.1	0.61	0.39	0.913	-1.24642	0.000519619	0.000955063	NA	NA	NA	GO:0016020//membrane;GO:0016021//integral component of membrane;GO:0031224//intrinsic component of membrane;GO:0044425//membrane part;	XP_001224362.1|1.2e-240|hypothetical protein CHGG_05148 [Chaetomium globosum CBS 148.51]
4393064	1116	1.15	0.62	0.62	2.14	1.92	2.16	0.796	2.073	-1.38815	9.61787e-07	1.46288e-06	NA	Protein of unknown function (DUF3632)	NA	NA	XP_001224364.1|8.0e-195|predicted protein [Chaetomium globosum CBS 148.51]
4393065	478	6.28	5.94	6.71	23.46	24.76	31.75	6.31	26.656	-2.07704	1.86067e-47	1.03095e-47	NA	Cupin 2 Conserved Barrel Domain Protein	NA	NA	XP_001224365.1|1.1e-76|hypothetical protein CHGG_05151 [Chaetomium globosum CBS 148.51]
4392608	1104	116.1	122.01	102.03	59.13	44.81	37.33	113.38	47.09	1.26691	2.35436e-268	2.83678e-269	NA	NA	K05747//Wiskott-Aldrich syndrome protein+ko04144//Endocytosis+ko05132//Salmonella infection+ko05130//Pathogenic Escherichia coli infection+ko05131//Shigellosis+ko04810//Regulation of actin cytoskeleton+ko05100//Bacterial invasion of epithelial cells+ko04666//Fc gamma R-mediated phagocytosis+ko04530//Tight junction+ko05231//Choline metabolism in cancer+ko04520//Adherens junction+ko04062//Chemokine…	GO:0003824//catalytic activity;GO:0016787//hydrolase activity;	RAR05808.1|2.3e-110|metallo-hydrolase oxidoreductase [Stemphylium lycopersici]
4392543	2116	2.46	1.83	0.91	0.48	1.02	0.92	1.733	0.806	1.10557	6.6195e-06	1.06053e-05	NA	NA	K05747//Wiskott-Aldrich syndrome protein+ko04144//Endocytosis+ko05132//Salmonella infection+ko05130//Pathogenic Escherichia coli infection+ko05131//Shigellosis+ko04810//Regulation of actin cytoskeleton+ko05100//Bacterial invasion of epithelial cells+ko04666//Fc gamma R-mediated phagocytosis+ko04530//Tight junction+ko05231//Choline metabolism in cancer+ko04520//Adherens junction+ko04062//Chemokine…	NA	XP_001224395.1|2.2e-270|predicted protein [Chaetomium globosum CBS 148.51]
4392002	731	13.08	7.48	4.7	16.3	21.59	31.59	8.42	23.16	-1.45609	8.13571e-39	5.15561e-39	NA	--	K00953//FAD synthetase [EC:2.7.7.2]+ko00740//Riboflavin metabolism+ko01100//Metabolic pathways	GO:0005488//binding;GO:0043169//cation binding;GO:0046914//transition metal ion binding;GO:1901363//heterocyclic compound binding;GO:0003676//nucleic acid binding;GO:0004540//ribonuclease activity;GO:0008270//zinc ion binding;GO:0004518//nuclease activity;GO:0004521//endoribonuclease activity;GO:0016788//hydrolase activity, acting on ester bonds;GO:0140098//catalytic activity, acting on RNA;GO:00…	XP_001224402.1|1.7e-113|predicted protein [Chaetomium globosum CBS 148.51]
4391930	4109	2	2.01	1.61	4.11	3.74	4.81	1.873	4.22	-1.17034	2.9409e-18	2.9055e-18	NA	NA	K05747//Wiskott-Aldrich syndrome protein+ko04144//Endocytosis+ko05132//Salmonella infection+ko05130//Pathogenic Escherichia coli infection+ko05131//Shigellosis+ko04810//Regulation of actin cytoskeleton+ko05100//Bacterial invasion of epithelial cells+ko04666//Fc gamma R-mediated phagocytosis+ko04530//Tight junction+ko05231//Choline metabolism in cancer+ko04520//Adherens junction+ko04062//Chemokine…	GO:0044424//intracellular part;GO:0005634//nucleus;GO:0044464//cell part;GO:0043227//membrane-bounded organelle;GO:0043229//intracellular organelle;GO:0043226//organelle;GO:0005622//intracellular;GO:0005623//cell;GO:0044425//membrane part;GO:0016020//membrane;GO:0043231//intracellular membrane-bounded organelle;GO:0016021//integral component of membrane;GO:0031224//intrinsic component of membrane…	XP_001224413.1|0.0e+00|predicted protein [Chaetomium globosum CBS 148.51]
4391934	1505	62.62	60.6	52.97	14.82	24.12	23.45	58.73	20.796	1.49908	8.30983e-237	1.10363e-237	NA	cysteine desulfurase	K20247//hercynylcysteine S-oxide lyase [EC:4.4.1.36]+ko00340//Histidine metabolism	GO:0005975//carbohydrate metabolic process;GO:0008152//metabolic process;GO:0044238//primary metabolic process;GO:0071704//organic substance metabolic process;GO:0005576//extracellular region;GO:0030246//carbohydrate binding;GO:0030248//cellulose binding;GO:0005488//binding;GO:0003824//catalytic activity;GO:0030247//polysaccharide binding;GO:0001871//pattern binding;	XP_001224417.1|1.1e-282|hypothetical protein CHGG_05203 [Chaetomium globosum CBS 148.51]
4391859	1320	43.59	41.31	34.03	76.59	82.86	89.29	39.643	82.913	-1.06358	6.4406e-179	1.13792e-179	NA	NA	NA	NA	XP_001224422.1|1.1e-263|predicted protein [Chaetomium globosum CBS 148.51]
4392449	2132	0.49	0.45	0.38	6.41	7.32	19.32	0.44	11.016	-4.63974	1.43079e-197	2.26567e-198	Q96VU5#PHI:387#UGD1#5207#Cryptococcus_neoformans#loss_of_pathogenicity	UDP-glucose 6-dehydrogenase	K00012//UDPglucose 6-dehydrogenase [EC:1.1.1.22]+ko00040//Pentose and glucuronate interconversions+ko00053//Ascorbate and aldarate metabolism+ko00520//Amino sugar and nucleotide sugar metabolism+ko01100//Metabolic pathways	GO:0071704//organic substance metabolic process;GO:0006022//aminoglycan metabolic process;GO:0009058//biosynthetic process;GO:0008152//metabolic process;GO:1901135//carbohydrate derivative metabolic process;GO:0043170//macromolecule metabolic process;GO:1901566//organonitrogen compound biosynthetic process;GO:0006023//aminoglycan biosynthetic process;GO:0030203//glycosaminoglycan metabolic proces…	XP_001224450.1|0.0e+00|hypothetical protein CHGG_05236 [Chaetomium globosum CBS 148.51]
4392450	1578	0.28	0.14	0.14	5.98	6.16	15.32	0.186	9.153	-5.58495	9.94399e-137	2.22301e-137	F9XJV5#PHI:2441#MgAlg2#1047171#Zymoseptoria_tritici#loss_of_pathogenicity	Glycosyl transferase (Group 1	K03843//alpha-1,3/alpha-1,6-mannosyltransferase [EC:2.4.1.132 2.4.1.257]+ko00510//N-Glycan biosynthesis+ko01100//Metabolic pathways	GO:0016020//membrane;GO:0031224//intrinsic component of membrane;GO:0016021//integral component of membrane;GO:0044425//membrane part;GO:0003824//catalytic activity;GO:0016757//transferase activity, transferring glycosyl groups;GO:0016740//transferase activity;	XP_001224451.1|1.3e-300|hypothetical protein CHGG_05237 [Chaetomium globosum CBS 148.51]
4392451	505	1.29	0.43	0.65	0.22	6.96	13.73	0.79	6.97	-3.12802	2.37067e-18	2.33715e-18	NA	--	NA	NA	XP_001224452.1|6.1e-63|predicted protein [Chaetomium globosum CBS 148.51]
4393039	1849	0.7	0.95	0.45	3.83	2.15	3.21	0.7	3.063	-2.13374	1.20711e-22	1.06636e-22	I1R980#PHI:2393#Related_to_O-methylsterigmatocystin_oxidoreductase#5518#Fusarium_graminearum#increased_virulence_(hypervirulence)	Cytochrome p450	K21293//cytochrome P450 family 619	GO:0031224//intrinsic component of membrane;GO:0016020//membrane;GO:0016021//integral component of membrane;GO:0044425//membrane part;GO:0020037//heme binding;GO:0003824//catalytic activity;GO:0043167//ion binding;GO:0004497//monooxygenase activity;GO:0043169//cation binding;GO:0005506//iron ion binding;GO:0005488//binding;GO:0046872//metal ion binding;GO:1901363//heterocyclic compound binding;GO…	XP_001224456.1|5.8e-298|hypothetical protein CHGG_05242 [Chaetomium globosum CBS 148.51]
4392773	1741	0.37	0.37	0.37	1.38	1.34	1.4	0.37	1.373	-1.87696	4.01649e-09	5.4212e-09	I1REJ1#PHI:1662#GzCCHC002#5518#Fusarium_graminearum#unaffected_pathogenicity	major facilitator Superfamily	K08192//MFS transporter, ACS family, allantoate permease	GO:0051234//establishment of localization;GO:0055085//transmembrane transport;GO:0051179//localization;GO:0006810//transport;GO:0016021//integral component of membrane;GO:0016020//membrane;GO:0031224//intrinsic component of membrane;GO:0044425//membrane part;GO:0005215//transporter activity;GO:0022857//transmembrane transporter activity;	XP_001224465.1|6.9e-269|hypothetical protein CHGG_05251 [Chaetomium globosum CBS 148.51]
4392550	2074	8.78	7.8	4.35	0.99	2	3.27	6.976	2.086	1.74385	7.68751e-42	4.65677e-42	Q9P304#PHI:199#AOX1#5499#Passalora_fulva#reduced_virulence	oxidoreductase	K00108//choline dehydrogenase [EC:1.1.99.1]+ko00260//Glycine, serine and threonine metabolism+ko01100//Metabolic pathways;K20154//pyranose dehydrogenase [EC:1.1.99.29];K01908//propionyl-CoA synthetase [EC:6.2.1.17]+ko00640//Propanoate metabolism+ko01100//Metabolic pathways	GO:0048037//cofactor binding;GO:1901265//nucleoside phosphate binding;GO:0043167//ion binding;GO:0050662//coenzyme binding;GO:0016614//oxidoreductase activity, acting on CH-OH group of donors;GO:1901363//heterocyclic compound binding;GO:0016491//oxidoreductase activity;GO:0043168//anion binding;GO:0097159//organic cyclic compound binding;GO:0005488//binding;GO:0036094//small molecule binding;GO:0…	XP_001224467.1|0.0e+00|hypothetical protein CHGG_05253 [Chaetomium globosum CBS 148.51]
4392551	3494	17.78	15.79	23.49	2.96	4.8	3.08	19.02	3.613	2.39541	0	0	E2EAF6#PHI:2357#CYP52X1#176275#Beauveria_bassiana#reduced_virulence	Component of the sulfite reductase complex that catalyzes the 6-electron reduction of sulfite to sulfide. This is one of several activities required for the biosynthesis of L- cysteine from sulfate. The flavoprotein component catalyzes the electron flow from NADPH - FAD - FMN to the hemoprotein component (By similarity)	K14338//cytochrome P450 / NADPH-cytochrome P450 reductase [EC:1.14.14.1 1.6.2.4]	GO:0016705//oxidoreductase activity, acting on paired donors, with incorporation or reduction of molecular oxygen;GO:0097159//organic cyclic compound binding;GO:0016651//oxidoreductase activity, acting on NAD(P)H;GO:0000166//nucleotide binding;GO:0036094//small molecule binding;GO:1901265//nucleoside phosphate binding;GO:0010181//FMN binding;GO:0097367//carbohydrate derivative binding;GO:0048037/…	XP_001224468.1|0.0e+00|hypothetical protein CHGG_05254 [Chaetomium globosum CBS 148.51]
4392102	1724	0.68	0.54	0.39	3.16	3.08	4.17	0.536	3.47	-2.69281	1.81714e-33	1.27056e-33	NA	permease for cytosine purines uracil thiamine allantoin	K13953//alcohol dehydrogenase, propanol-preferring [EC:1.1.1.1]+ko00980//Metabolism of xenobiotics by cytochrome P450+ko00982//Drug metabolism - cytochrome P450+ko00010//Glycolysis / Gluconeogenesis+ko00830//Retinol metabolism+ko00350//Tyrosine metabolism+ko01100//Metabolic pathways+ko00071//Fatty acid degradation	GO:0005623//cell;GO:0044464//cell part;GO:0071944//cell periphery;GO:0044425//membrane part;GO:0016021//integral component of membrane;GO:0005886//plasma membrane;GO:0031224//intrinsic component of membrane;GO:0016020//membrane;GO:0022857//transmembrane transporter activity;GO:0005215//transporter activity;GO:0015238//drug transmembrane transporter activity;	XP_001224471.1|1.4e-299|hypothetical protein CHGG_05257 [Chaetomium globosum CBS 148.51]
4392103	4089	0.46	0.68	0.61	1.05	1.1	1.39	0.583	1.18	-1.01208	2.11531e-07	3.10044e-07	I1S2N6#PHI:2452#FAED1#5518#Fusarium_graminearum#unaffected_pathogenicity	Fungal cellulose binding domain-containing protein	K20247//hercynylcysteine S-oxide lyase [EC:4.4.1.36]+ko00340//Histidine metabolism;K01908//propionyl-CoA synthetase [EC:6.2.1.17]+ko00640//Propanoate metabolism+ko01100//Metabolic pathways;K00108//choline dehydrogenase [EC:1.1.99.1]+ko00260//Glycine, serine and threonine metabolism+ko01100//Metabolic pathways	GO:1901265//nucleoside phosphate binding;GO:0050662//coenzyme binding;GO:0016491//oxidoreductase activity;GO:0043168//anion binding;GO:0003824//catalytic activity;GO:0043167//ion binding;GO:1901363//heterocyclic compound binding;GO:0005488//binding;GO:0000166//nucleotide binding;GO:0048037//cofactor binding;GO:0097159//organic cyclic compound binding;GO:0050660//flavin adenine dinucleotide bindin…	XP_001224472.1|0.0e+00|hypothetical protein CHGG_05258 [Chaetomium globosum CBS 148.51]
4391348	1264	31.49	23.26	22.51	7.02	2.46	3.16	25.753	4.213	2.60972	4.13701e-178	7.3341e-179	NA	secreted protein	NA	GO:0046872//metal ion binding;GO:0003824//catalytic activity;GO:0046906//tetrapyrrole binding;GO:0016491//oxidoreductase activity;GO:0043169//cation binding;GO:0048037//cofactor binding;GO:0020037//heme binding;GO:0046914//transition metal ion binding;GO:0016705//oxidoreductase activity, acting on paired donors, with incorporation or reduction of molecular oxygen;GO:0097159//organic cyclic compou…	XP_001221359.1|8.3e-239|hypothetical protein CHGG_05264 [Chaetomium globosum CBS 148.51]
4391350	5249	10.99	8.81	1.38	2.64	2.94	3.43	7.06	3.003	1.23635	4.54072e-52	2.34672e-52	V5XZS6#PHI:4194#AKT7#5599#Alternaria_alternata#reduced_virulence__increased_virulence_(hypervirulence)	biosynthesis protein	K00493//unspecific monooxygenase [EC:1.14.14.1]	GO:0016020//membrane;GO:0044425//membrane part;GO:0016021//integral component of membrane;GO:0031224//intrinsic component of membrane;GO:0003824//catalytic activity;GO:0043169//cation binding;GO:0005488//binding;GO:0016491//oxidoreductase activity;GO:0097159//organic cyclic compound binding;GO:1901363//heterocyclic compound binding;GO:0016705//oxidoreductase activity, acting on paired donors, wit…	XP_001221361.1|0.0e+00|hypothetical protein CHGG_05266 [Chaetomium globosum CBS 148.51]
4391292	1534	6.74	4.83	0.67	0.78	1.12	1.41	4.08	1.103	1.88965	6.11003e-23	5.36821e-23	W7N2B4#PHI:3381#FVEG_12533#117187#Fusarium_verticillioides#unaffected_pathogenicity	major facilitator Superfamily	K17617//CTD nuclear envelope phosphatase 1 [EC:3.1.3.16];K01556//kynureninase [EC:3.7.1.3]+ko00380//Tryptophan metabolism+ko01100//Metabolic pathways;K08158//MFS transporter, DHA1 family, multidrug resistance protein	GO:0055085//transmembrane transport;GO:0051234//establishment of localization;GO:0051179//localization;GO:0006810//transport;GO:0016021//integral component of membrane;GO:0016020//membrane;GO:0044425//membrane part;GO:0031224//intrinsic component of membrane;	XP_001221362.1|5.4e-263|hypothetical protein CHGG_05267 [Chaetomium globosum CBS 148.51]
4391294	1107	111.82	99.82	46.3	362.11	505.53	749.86	85.98	539.166	-2.64595	0	0	P08331#PHI:7020#cpdB#562#Escherichia_coli#reduced_virulence	5-Nucleotidase	K01081//5'-nucleotidase [EC:3.1.3.5]+ko00230//Purine metabolism+ko00240//Pyrimidine metabolism+ko00760//Nicotinate and nicotinamide metabolism+ko01100//Metabolic pathways	GO:0044283//small molecule biosynthetic process;GO:1901362//organic cyclic compound biosynthetic process;GO:0009166//nucleotide catabolic process;GO:0006725//cellular aromatic compound metabolic process;GO:1901575//organic substance catabolic process;GO:1901576//organic substance biosynthetic process;GO:0019637//organophosphate metabolic process;GO:0009117//nucleotide metabolic process;GO:0046483…	XP_006697465.1|1.1e-176|hypothetical protein CTHT_0072030 [Chaetomium thermophilum var. thermophilum DSM 1495]
4391295	1775	8.93	7.95	3.55	29.99	45.58	63.98	6.81	46.516	-2.76881	0	0	NA	amidohydrolase	NA	GO:0016787//hydrolase activity;GO:0003824//catalytic activity;	XP_001221365.1|8.5e-311|hypothetical protein CHGG_05270 [Chaetomium globosum CBS 148.51]
4391296	1853	0.5	0.73	0.54	2.03	1.86	1.59	0.59	1.826	-1.63595	2.43552e-11	3.01653e-11	I1RL30#PHI:1094#FGSG_04610#5518#Fusarium_graminearum#unaffected_pathogenicity	Transporter	K08141//MFS transporter, SP family, general alpha glucoside:H+ symporter	GO:0051179//localization;GO:0008643//carbohydrate transport;GO:0071702//organic substance transport;GO:0051234//establishment of localization;GO:0006810//transport;GO:0031224//intrinsic component of membrane;GO:0016020//membrane;GO:0016021//integral component of membrane;GO:0044425//membrane part;GO:0005215//transporter activity;GO:0022857//transmembrane transporter activity;	XP_001221366.1|0.0e+00|hypothetical protein CHGG_05271 [Chaetomium globosum CBS 148.51]
4391297	1818	2.87	2.15	1.82	7.39	6.24	6.21	2.28	6.613	-1.53735	1.3738e-36	9.09798e-37	P9WQ19#PHI:6732#treS#1773#Mycobacterium_tuberculosis#reduced_virulence__unaffected_pathogenicity	alpha amylase catalytic	K01182//oligo-1,6-glucosidase [EC:3.2.1.10]	GO:0009987//cellular process;GO:0044262//cellular carbohydrate metabolic process;GO:1901575//organic substance catabolic process;GO:0005975//carbohydrate metabolic process;GO:0044237//cellular metabolic process;GO:0044238//primary metabolic process;GO:0016052//carbohydrate catabolic process;GO:0044275//cellular carbohydrate catabolic process;GO:0008152//metabolic process;GO:0071704//organic subst…	XP_001221367.1|0.0e+00|hypothetical protein CHGG_05272 [Chaetomium globosum CBS 148.51]
4391362	1720	1.04	1.05	0.39	0.55	3.48	7.7	0.826	3.91	-2.23856	2.6928e-27	2.14255e-27	NA	NA	NA	GO:0016491//oxidoreductase activity;GO:0003824//catalytic activity;	XP_001221374.1|2.2e-267|hypothetical protein CHGG_05279 [Chaetomium globosum CBS 148.51]
4391367	892	0.31	0	0.1	0.41	1.87	2.5	0.136	1.593	-3.52606	1.53273e-10	1.95181e-10	NA	Dehydrogenase reductase	K11153//retinol dehydrogenase 12 [EC:1.1.1.300]+ko00830//Retinol metabolism+ko01100//Metabolic pathways;K00218//protochlorophyllide reductase [EC:1.3.1.33];K04708//3-dehydrosphinganine reductase [EC:1.1.1.102]+ko00600//Sphingolipid metabolism+ko01100//Metabolic pathways	NA	XP_001221379.1|1.7e-136|hypothetical protein CHGG_05284 [Chaetomium globosum CBS 148.51]
4391357	1767	0.28	0.23	0.11	0.34	1.03	3.16	0.206	1.51	-2.84684	3.19373e-14	3.56889e-14	NA	Cytochrome p450	K21292//ent-kaurene oxidase [EC:1.14.14.86]	GO:0046872//metal ion binding;GO:0004497//monooxygenase activity;GO:0046906//tetrapyrrole binding;GO:0097159//organic cyclic compound binding;GO:0048037//cofactor binding;GO:0005488//binding;GO:0020037//heme binding;GO:0043169//cation binding;GO:0003824//catalytic activity;GO:1901363//heterocyclic compound binding;GO:0016491//oxidoreductase activity;GO:0043167//ion binding;GO:0046914//transition …	XP_001221380.1|2.2e-253|hypothetical protein CHGG_05285 [Chaetomium globosum CBS 148.51]
4391078	956	19.93	16.81	12.26	80.09	127.8	244.06	16.333	150.65	-3.20205	0	0	NA	Nucleotidase that shows phosphatase activity on nucleoside 5'-monophosphates (By similarity)	K03787//5'-nucleotidase [EC:3.1.3.5]	GO:0016787//hydrolase activity;GO:0003824//catalytic activity;	XP_001221389.1|4.4e-168|hypothetical protein CHGG_05294 [Chaetomium globosum CBS 148.51]
4390489	950	0.28	0.47	0.19	0.66	0.95	1.62	0.313	1.076	-1.76803	0.000114238	0.000198368	NA	NA	K05747//Wiskott-Aldrich syndrome protein+ko04144//Endocytosis+ko05132//Salmonella infection+ko05130//Pathogenic Escherichia coli infection+ko05131//Shigellosis+ko04810//Regulation of actin cytoskeleton+ko05100//Bacterial invasion of epithelial cells+ko04666//Fc gamma R-mediated phagocytosis+ko04530//Tight junction+ko05231//Choline metabolism in cancer+ko04520//Adherens junction+ko04062//Chemokine…	NA	XP_001221393.1|5.4e-157|hypothetical protein CHGG_05298 [Chaetomium globosum CBS 148.51]
4390839	3677	54.64	56.51	52.35	21.54	20.87	20.84	54.5	21.083	1.37042	0	0	NA	Arrestin domain containing	K20061//arrestin-related trafficking adapter 3/6	NA	XP_001221406.1|0.0e+00|hypothetical protein CHGG_05311 [Chaetomium globosum CBS 148.51]
4390840	1383	4.3	3.49	4.54	2.64	1.12	1.33	4.11	1.696	1.27529	2.1533e-11	2.66246e-11	Q7Z8E8#PHI:419#CSH1#5476#Candida_albicans#reduced_virulence	Aldo keto reductase	K05275//pyridoxine 4-dehydrogenase [EC:1.1.1.65]	GO:0016491//oxidoreductase activity;GO:0003824//catalytic activity;	XP_001221407.1|2.7e-212|hypothetical protein CHGG_05312 [Chaetomium globosum CBS 148.51]
4390751	2138	3.52	3.08	4.36	14.74	12.68	17.2	3.653	14.873	-2.02521	3.54883e-83	1.25721e-83	V5XZS6#PHI:4194#AKT7#5599#Alternaria_alternata#reduced_virulence__increased_virulence_(hypervirulence)	Cytochrome p450	K05658//ATP-binding cassette, subfamily B (MDR/TAP), member 1 [EC:7.6.2.2]+ko05226//Gastric cancer+ko04976//Bile secretion+ko02010//ABC transporters+ko05206//MicroRNAs in cancer;K17645//averantin hydroxylase [EC:1.14.14.116]	GO:0031224//intrinsic component of membrane;GO:0044425//membrane part;GO:0016021//integral component of membrane;GO:0016020//membrane;GO:0005488//binding;GO:0003824//catalytic activity;GO:0016491//oxidoreductase activity;GO:0043169//cation binding;GO:0097159//organic cyclic compound binding;GO:0046872//metal ion binding;GO:0048037//cofactor binding;GO:0016705//oxidoreductase activity, acting on p…	XP_001221420.1|4.2e-252|hypothetical protein CHGG_05325 [Chaetomium globosum CBS 148.51]
4390753	4008	0.22	0.18	0.24	0.04	0	0.09	0.213	0.043	2.27052	3.17849e-05	5.30439e-05	NA	NA	NA	GO:0004252//serine-type endopeptidase activity;GO:0003824//catalytic activity;GO:0008236//serine-type peptidase activity;GO:0070011//peptidase activity, acting on L-amino acid peptides;GO:0017171//serine hydrolase activity;GO:0008233//peptidase activity;GO:0140096//catalytic activity, acting on a protein;GO:0004175//endopeptidase activity;GO:0016787//hydrolase activity;	XP_001221422.1|0.0e+00|hypothetical protein CHGG_05327 [Chaetomium globosum CBS 148.51]
4390669	1939	0	0.38	0.13	0.75	0.25	1.51	0.17	0.836	-2.32442	9.5127e-07	1.44631e-06	Q1G4R3#PHI:6154#fslA#263#Francisella_tularensis#loss_of_pathogenicity	Siderophore biosynthesis protein	NA	GO:0071704//organic substance metabolic process;GO:0019184//nonribosomal peptide biosynthetic process;GO:0044237//cellular metabolic process;GO:0009987//cellular process;GO:1901576//organic substance biosynthetic process;GO:0009058//biosynthetic process;GO:0034641//cellular nitrogen compound metabolic process;GO:0044249//cellular biosynthetic process;GO:0043043//peptide biosynthetic process;GO:00…	XP_001221436.1|3.1e-233|hypothetical protein CHGG_05341 [Chaetomium globosum CBS 148.51]
4390564	675	17.04	14.51	9.91	11.8	35.04	56.98	13.82	34.606	-1.32042	1.47138e-53	7.40097e-54	NA	AIG2-like family	NA	NA	XP_001221441.1|1.1e-131|hypothetical protein CHGG_05346 [Chaetomium globosum CBS 148.51]
4390392	11599	1.03	0.64	0.26	0.07	0.39	0.5	0.643	0.32	1.00254	2.24366e-12	2.67374e-12	B1GVX7#PHI:2290#BcBOA6#40559#Botrytis_cinerea#reduced_virulence	non-ribosomal peptide synthetase	K15394//hybrid polyketide synthase / nonribosomal peptide synthetase ACE1;K15384//aspyridone synthetase, hybrid polyketide synthase / nonribosomal peptide synthetase	GO:0043170//macromolecule metabolic process;GO:0010467//gene expression;GO:0044249//cellular biosynthetic process;GO:0032774//RNA biosynthetic process;GO:0090304//nucleic acid metabolic process;GO:0046483//heterocycle metabolic process;GO:0097659//nucleic acid-templated transcription;GO:0006807//nitrogen compound metabolic process;GO:0034645//cellular macromolecule biosynthetic process;GO:0008152…	XP_001221453.1|0.0e+00|hypothetical protein CHGG_05358 [Chaetomium globosum CBS 148.51]
4390425	1324	10.81	10.2	4.44	18.85	18.41	17.2	8.483	18.153	-1.0966	3.85118e-39	2.43356e-39	NA	NA	K05747//Wiskott-Aldrich syndrome protein+ko04144//Endocytosis+ko05132//Salmonella infection+ko05130//Pathogenic Escherichia coli infection+ko05131//Shigellosis+ko04810//Regulation of actin cytoskeleton+ko05100//Bacterial invasion of epithelial cells+ko04666//Fc gamma R-mediated phagocytosis+ko04530//Tight junction+ko05231//Choline metabolism in cancer+ko04520//Adherens junction+ko04062//Chemokine…	NA	XP_001221455.1|1.4e-241|hypothetical protein CHGG_05360 [Chaetomium globosum CBS 148.51]
4390419	1221	3.14	4.04	3.1	6.55	7.15	9.84	3.426	7.846	-1.19351	2.0991e-20	1.95903e-20	NA	NA	K00737//beta-1,4-mannosyl-glycoprotein beta-1,4-N-acetylglucosaminyltransferase [EC:2.4.1.144]+ko00510//N-Glycan biosynthesis+ko01100//Metabolic pathways	NA	XP_001221461.1|1.1e-246|predicted protein [Chaetomium globosum CBS 148.51]
4391213	1765	2.77	2.51	12.03	2.26	1.35	1.86	5.77	1.823	1.65789	7.7362e-32	5.5905e-32	NA	Catalyzes the cleavage of L-kynurenine (L-Kyn) and L-3- hydroxykynurenine (L-3OHKyn) into anthranilic acid (AA) and 3- hydroxyanthranilic acid (3-OHAA) respectively (By similarity)	K01556//kynureninase [EC:3.7.1.3]+ko00380//Tryptophan metabolism+ko01100//Metabolic pathways	GO:1901605//alpha-amino acid metabolic process;GO:0006576//cellular biogenic amine metabolic process;GO:0009987//cellular process;GO:0046874//quinolinate metabolic process;GO:0034654//nucleobase-containing compound biosynthetic process;GO:0042430//indole-containing compound metabolic process;GO:0006139//nucleobase-containing compound metabolic process;GO:0034641//cellular nitrogen compound metabo…	XP_001221498.1|0.0e+00|hypothetical protein CHGG_05403 [Chaetomium globosum CBS 148.51]
4390255	2678	1.36	1.65	0.88	3.14	3.23	3.91	1.296	3.426	-1.40283	2.79879e-20	2.61961e-20	NA	Integrase core domain	K14835//25S rRNA (cytosine2870-C5)-methyltransferase [EC:2.1.1.310]	GO:0006259//DNA metabolic process;GO:0006807//nitrogen compound metabolic process;GO:0071704//organic substance metabolic process;GO:0090304//nucleic acid metabolic process;GO:1901360//organic cyclic compound metabolic process;GO:0015074//DNA integration;GO:0044237//cellular metabolic process;GO:0006139//nucleobase-containing compound metabolic process;GO:0008152//metabolic process;GO:0034641//ce…	XP_001221501.1|0.0e+00|hypothetical protein CHGG_05406 [Chaetomium globosum CBS 148.51]
4390230	3215	2.13	2.68	0.88	0.59	0.8	0.74	1.896	0.71	1.42749	2.53511e-14	2.82223e-14	G4N881#PHI:2130#MoHox4#318829#Magnaporthe_oryzae#reduced_virulence	NA	NA	GO:0031224//intrinsic component of membrane;GO:0016021//integral component of membrane;GO:0044425//membrane part;GO:0016020//membrane;	XP_001221512.1|0.0e+00|hypothetical protein CHGG_05417 [Chaetomium globosum CBS 148.51]
4390235	1556	0.31	0.42	0.7	0.98	1.21	1.4	0.476	1.196	-1.32831	5.10209e-05	8.63107e-05	NA	Conserved hypothetical protein	NA	GO:0016020//membrane;GO:0031224//intrinsic component of membrane;GO:0044425//membrane part;GO:0016021//integral component of membrane;	XP_001221517.1|8.7e-244|hypothetical protein CHGG_05422 [Chaetomium globosum CBS 148.51]
4390842	850	0.58	0.88	0.78	1.27	2.36	5.51	0.746	3.046	-2.01809	1.4164e-11	1.73515e-11	G2WSX9#PHI:6831#Vd4LysM#27337#Verticillium_dahliae#effector_(plant_avirulence_determinant)	LysM	K01183//chitinase [EC:3.2.1.14]+ko00520//Amino sugar and nucleotide sugar metabolism+ko01100//Metabolic pathways	NA	XP_001221518.1|2.1e-158|hypothetical protein CHGG_05423 [Chaetomium globosum CBS 148.51]
4390847	1003	22.1	18.19	36.55	9.69	5.45	3.83	25.613	6.323	2.01588	1.80941e-101	5.31177e-102	NA	Alpha beta hydrolase	NA	GO:0004601//peroxidase activity;GO:0003824//catalytic activity;GO:0016684//oxidoreductase activity, acting on peroxide as acceptor;GO:0016209//antioxidant activity;GO:0016491//oxidoreductase activity;	XP_001221522.1|1.3e-181|hypothetical protein CHGG_05427 [Chaetomium globosum CBS 148.51]
4390848	2824	1.91	1.5	0.25	0.35	0.21	0.18	1.22	0.246	2.29169	1.68017e-14	1.85885e-14	NA	Common central domain of tyrosinase	K00505//tyrosinase [EC:1.14.18.1]+ko04916//Melanogenesis+ko00350//Tyrosine metabolism+ko01100//Metabolic pathways	GO:0043167//ion binding;GO:0016491//oxidoreductase activity;GO:0005488//binding;GO:0003824//catalytic activity;GO:0043169//cation binding;GO:0046872//metal ion binding;	XP_001221523.1|0.0e+00|hypothetical protein CHGG_05428 [Chaetomium globosum CBS 148.51]
4390588	785	1.9	1.91	2.86	0	0	0.14	2.223	0.046	5.61222	2.94604e-13	3.39567e-13	I1RHA1#PHI:1270#FGSG_03146#5518#Fusarium_graminearum#unaffected_pathogenicity	SRSF protein kinase	K08282//non-specific serine/threonine protein kinase [EC:2.7.11.1];K14834//nucleolar complex protein 3;K19308//25S rRNA (uracil2843-N3)-methyltransferase [EC:2.1.1.312];K08832//serine/threonine-protein kinase SRPK3 [EC:2.7.11.1]	GO:0036094//small molecule binding;GO:0016772//transferase activity, transferring phosphorus-containing groups;GO:0005524//ATP binding;GO:0016740//transferase activity;GO:0017076//purine nucleotide binding;GO:1901265//nucleoside phosphate binding;GO:0097367//carbohydrate derivative binding;GO:0016301//kinase activity;GO:0035639//purine ribonucleoside triphosphate binding;GO:0032553//ribonucleotid…	XP_001221528.1|7.8e-110|hypothetical protein CHGG_05433 [Chaetomium globosum CBS 148.51]
4390291	807	7.07	8.01	3.18	70.93	66.41	169.53	6.086	102.29	-4.06858	0	0	NA	Secreted protein	K01057//6-phosphogluconolactonase [EC:3.1.1.31]+ko01200//Carbon metabolism+ko00030//Pentose phosphate pathway+ko01100//Metabolic pathways;K01183//chitinase [EC:3.2.1.14]+ko00520//Amino sugar and nucleotide sugar metabolism+ko01100//Metabolic pathways	NA	XP_001221531.1|4.6e-116|hypothetical protein CHGG_05436 [Chaetomium globosum CBS 148.51]
4390891	1808	0.05	0	0.05	0.59	0.36	0.59	0.033	0.513	-4.08996	6.31142e-09	8.58891e-09	I1RDG6#PHI:1555#GzMyb019#5518#Fusarium_graminearum#unaffected_pathogenicity	Transporter	K01078//acid phosphatase [EC:3.1.3.2];K01939//adenylosuccinate synthase [EC:6.3.4.4]+ko00230//Purine metabolism+ko00250//Alanine, aspartate and glutamate metabolism+ko01100//Metabolic pathways;K03448//MFS transporter, ACS family, pantothenate transporter	GO:0006810//transport;GO:0051234//establishment of localization;GO:0051179//localization;GO:0055085//transmembrane transport;GO:0016021//integral component of membrane;GO:0044425//membrane part;GO:0016020//membrane;GO:0031224//intrinsic component of membrane;	ENH80399.1|2.2e-266|allantoate permease [Colletotrichum orbiculare MAFF 240422]
4391183	951	4.07	4.42	2.49	7.44	7.24	11.05	3.66	8.576	-1.22639	3.41866e-18	3.3847e-18	I1RI60#PHI:1949#GzZC264#5518#Fusarium_graminearum#lethal	Fungal Zn(2)-Cys(6) binuclear cluster domain	K19849//signaling mucin MSB2	GO:0043229//intracellular organelle;GO:0005623//cell;GO:0044424//intracellular part;GO:0044464//cell part;GO:0043226//organelle;GO:0005622//intracellular;GO:0043227//membrane-bounded organelle;GO:0005634//nucleus;GO:0043231//intracellular membrane-bounded organelle;GO:0008270//zinc ion binding;GO:0046872//metal ion binding;GO:0003700//DNA binding transcription factor activity;GO:0140110//transcri…	PKK53144.1|4.7e-43|hypothetical protein CI102_2897 [Trichoderma harzianum]
4391031	787	121.36	119.53	75.69	4.97	12.1	16.45	105.526	11.173	3.24227	0	0	G4MZ98#PHI:5186#MoAPX2#318829#Magnaporthe_oryzae#reduced_virulence	WSC domain containing	K19791//iron transport multicopper oxidase	GO:0050896//response to stimulus;GO:0006952//defense response;GO:0043207//response to external biotic stimulus;GO:0051704//multi-organism process;GO:0051707//response to other organism;GO:0009605//response to external stimulus;GO:0098542//defense response to other organism;GO:0006950//response to stress;GO:0009607//response to biotic stimulus;	XP_001221558.1|8.4e-132|hypothetical protein CHGG_05463 [Chaetomium globosum CBS 148.51]
4391019	2567	31.37	30.75	17.95	8.05	10.89	11.31	26.69	10.083	1.40627	3.73313e-171	6.90975e-172	NA	NA	K22909//zinc finger CCCH domain-containing protein 13	NA	XP_001221574.1|0.0e+00|hypothetical protein CHGG_05479 [Chaetomium globosum CBS 148.51]
4390025	1349	17.41	14.06	17.08	32.92	35.71	51.62	16.183	40.083	-1.30713	9.30778e-110	2.55344e-110	NA	linoleoyl-CoA desaturase activity	K22993//bifunctional Delta-12/omega-3 fatty acid desaturase [EC:1.14.19.6 1.14.19.-]	GO:0071704//organic substance metabolic process;GO:0008152//metabolic process;GO:0006629//lipid metabolic process;GO:0044238//primary metabolic process;GO:0016021//integral component of membrane;GO:0016020//membrane;GO:0031224//intrinsic component of membrane;GO:0044425//membrane part;GO:0016491//oxidoreductase activity;GO:0016717//oxidoreductase activity, acting on paired donors, with oxidation …	XP_001221580.1|1.8e-241|hypothetical protein CHGG_05485 [Chaetomium globosum CBS 148.51]
4389988	1029	21.62	20.5	28.71	13.41	9.08	11.79	23.61	11.426	1.04642	1.72463e-37	1.12451e-37	NA	NA	NA	NA	XP_001221586.1|2.4e-188|hypothetical protein CHGG_05491 [Chaetomium globosum CBS 148.51]
4390227	1476	4.95	4.82	3.47	9.02	8.4	10	4.413	9.14	-1.05039	2.21704e-21	2.02314e-21	NA	magnesium and cobalt transport protein CorA	NA	GO:0031224//intrinsic component of membrane;GO:0016020//membrane;GO:0044425//membrane part;GO:0016021//integral component of membrane;GO:0046873//metal ion transmembrane transporter activity;GO:0015318//inorganic molecular entity transmembrane transporter activity;GO:0005215//transporter activity;GO:0022857//transmembrane transporter activity;GO:0015075//ion transmembrane transporter activity;GO:…	XP_001221610.1|9.0e-258|hypothetical protein CHGG_05515 [Chaetomium globosum CBS 148.51]
4391137	828	1.57	2.14	2.42	0.92	0.56	0.84	2.043	0.773	1.39804	7.82448e-06	1.25852e-05	NA	Uncharacterized conserved protein (DUF2293)	NA	NA	XP_001221618.1|4.4e-154|hypothetical protein CHGG_05523 [Chaetomium globosum CBS 148.51]
4391368	642	9.99	10.21	10.52	3.33	3.81	3.67	10.24	3.603	1.50597	6.26516e-16	6.60766e-16	Q00455#PHI:58#SCD1#5462#Colletotrichum_lagenarium#reduced_virulence	Scytalone dehydratase	K17740//scytalone dehydratase [EC:4.2.1.94]	GO:1901615//organic hydroxy compound metabolic process;GO:1901360//organic cyclic compound metabolic process;GO:0044237//cellular metabolic process;GO:0018958//phenol-containing compound metabolic process;GO:0019748//secondary metabolic process;GO:0009987//cellular process;GO:0006725//cellular aromatic compound metabolic process;GO:0071704//organic substance metabolic process;GO:0042440//pigment …	XP_001221619.1|1.1e-97|hypothetical protein CHGG_05524 [Chaetomium globosum CBS 148.51]
4391332	1014	0.06	0.08	0.11	0.12	0.43	1.52	0.083	0.69	-3.10105	2.12139e-06	3.29676e-06	NA	NA	NA	GO:0051234//establishment of localization;GO:0051179//localization;GO:0006810//transport;GO:0055085//transmembrane transport;GO:0044425//membrane part;GO:0031224//intrinsic component of membrane;GO:0016020//membrane;GO:0016021//integral component of membrane;	XP_001221628.1|1.0e-192|hypothetical protein CHGG_05533 [Chaetomium globosum CBS 148.51]
4391034	758	10.43	10.61	8.79	3.29	4.11	4.24	9.943	3.88	1.3585	1.68003e-17	1.6906e-17	I1RFQ3#PHI:1543#GzMyb007#5518#Fusarium_graminearum#unaffected_pathogenicity	MYB DNA-binding	K02265//cytochrome c oxidase subunit 5b+ko04260//Cardiac muscle contraction+ko04714//Thermogenesis+ko00190//Oxidative phosphorylation+ko04932//Non-alcoholic fatty liver disease (NAFLD)+ko05010//Alzheimer disease+ko05012//Parkinson disease+ko05016//Huntington disease+ko01100//Metabolic pathways;K09423//Myb-like DNA-binding protein BAS1	GO:0005622//intracellular;GO:0005623//cell;GO:0043231//intracellular membrane-bounded organelle;GO:0043227//membrane-bounded organelle;GO:0044424//intracellular part;GO:0005634//nucleus;GO:0044464//cell part;GO:0043229//intracellular organelle;GO:0043226//organelle;GO:0003677//DNA binding;GO:0097159//organic cyclic compound binding;GO:0005488//binding;GO:1901363//heterocyclic compound binding;GO:…	XP_001221631.1|6.0e-133|hypothetical protein CHGG_05536 [Chaetomium globosum CBS 148.51]
4390494	745	42.95	28.02	37.9	16.3	4.54	1.05	36.29	7.296	2.31024	6.82981e-119	1.75872e-119	NA	membrAne	K19851//flocculation protein FLO11	NA	XP_003650960.1|2.4e-94|hypothetical protein THITE_2110911 [Thielavia terrestris NRRL 8126]
4390514	2277	122.03	128.98	102.5	53.1	58.84	61.46	117.836	57.8	1.0284	0	0	A0A0D2XVZ5#PHI:5236#Dnj1#5507#Fusarium_oxysporum#reduced_virulence	ATP binding to DnaK triggers the release of the substrate protein thus completing the reaction cycle. Several rounds of ATP-dependent interactions between DnaJ DnaK and GrpE are required for fully efficient folding. Also involved together with DnaK and GrpE in the DNA replication of plasmids through activation of initiation proteins (By similarity)	K09527//DnaJ homolog subfamily C member 7	NA	XP_001221707.1|0.0e+00|hypothetical protein CHGG_05612 [Chaetomium globosum CBS 148.51]
4390318	940	21.58	21.55	22.43	49.92	39.19	48.08	21.853	45.73	-1.06554	6.71353e-66	2.86449e-66	NA	esterase	K01070//S-formylglutathione hydrolase [EC:3.1.2.12]+ko01200//Carbon metabolism	GO:0009636//response to toxic substance;GO:1901701//cellular response to oxygen-containing compound;GO:1990748//cellular detoxification;GO:0009056//catabolic process;GO:0006081//cellular aldehyde metabolic process;GO:0017144//drug metabolic process;GO:0044281//small molecule metabolic process;GO:0051716//cellular response to stimulus;GO:1901700//response to oxygen-containing compound;GO:1901575//…	XP_001221710.1|2.9e-172|hypothetical protein CHGG_05615 [Chaetomium globosum CBS 148.51]
4390319	536	19.91	19.64	14.11	9.36	7.17	10.26	17.886	8.93	1.003	1.72299e-11	2.11849e-11	NA	NA	NA	NA	XP_001221711.1|2.5e-75|hypothetical protein CHGG_05616 [Chaetomium globosum CBS 148.51]
4390320	4388	2.91	2.97	2.61	10.93	9.22	9.95	2.83	10.033	-1.82588	2.6548e-156	5.27281e-157	NA	NA	K21440//ankyrin repeat domain-containing protein 50;K18655//ATP-dependent RNA helicase DDX19/DBP5 [EC:3.6.4.13];K18786//cellobionic acid phosphorylase [EC:2.4.1.321];K07827//GTPase KRas+ko04360//Axon guidance+ko04140//Autophagy - animal+ko04730//Long-term depression+ko04810//Regulation of actin cytoskeleton+ko05223//Non-small cell lung cancer+ko05226//Gastric cancer+ko05225//Hepatocellular carcin…	GO:0016043//cellular component organization;GO:0022607//cellular component assembly;GO:0009987//cellular process;GO:0070941//eisosome assembly;GO:0071840//cellular component organization or biogenesis;GO:0044085//cellular component biogenesis;GO:0032126//eisosome;GO:0044464//cell part;GO:0005623//cell;	XP_001221712.1|0.0e+00|hypothetical protein CHGG_05617 [Chaetomium globosum CBS 148.51]
4390321	1466	78.24	75.5	37.46	7.28	11.01	10.75	63.733	9.68	2.72103	0	0	NA	NA	K05747//Wiskott-Aldrich syndrome protein+ko04144//Endocytosis+ko05132//Salmonella infection+ko05130//Pathogenic Escherichia coli infection+ko05131//Shigellosis+ko04810//Regulation of actin cytoskeleton+ko05100//Bacterial invasion of epithelial cells+ko04666//Fc gamma R-mediated phagocytosis+ko04530//Tight junction+ko05231//Choline metabolism in cancer+ko04520//Adherens junction+ko04062//Chemokine…	NA	XP_001221713.1|8.9e-255|hypothetical protein CHGG_05618 [Chaetomium globosum CBS 148.51]
4390072	4305	148.43	155.96	273.73	64.97	58.86	58.13	192.706	60.653	1.66689	0	0	Q5A5P7#PHI:4891#orf19.5352#5476#Candida_albicans#unaffected_pathogenicity	NIPA-like domain containing	K22733//magnesium transporter	GO:0016020//membrane;GO:0044425//membrane part;GO:0016021//integral component of membrane;GO:0031224//intrinsic component of membrane;GO:0015095//magnesium ion transmembrane transporter activity;GO:0046873//metal ion transmembrane transporter activity;GO:0005215//transporter activity;GO:0015075//ion transmembrane transporter activity;GO:0015318//inorganic molecular entity transmembrane transporte…	XP_001221731.1|0.0e+00|hypothetical protein CHGG_05636 [Chaetomium globosum CBS 148.51]
4389978	1541	7.49	8.7	7.49	24.65	15.41	20.16	7.893	20.073	-1.34732	1.33836e-69	5.48926e-70	NA	beta-glucosidase	K01188//beta-glucosidase [EC:3.2.1.21]+ko00500//Starch and sucrose metabolism+ko01100//Metabolic pathways	GO:0005975//carbohydrate metabolic process;GO:0044238//primary metabolic process;GO:0071704//organic substance metabolic process;GO:0008152//metabolic process;GO:0003824//catalytic activity;GO:0016787//hydrolase activity;GO:0016798//hydrolase activity, acting on glycosyl bonds;GO:0004553//hydrolase activity, hydrolyzing O-glycosyl compounds;GO:0008422//beta-glucosidase activity;GO:0015926//glucos…	XP_003655857.1|5.4e-269|glycoside hydrolase family 1 protein [Thielavia terrestris NRRL 8126]
4390784	2333	1.69	1.51	1.08	2.93	3.15	2.63	1.426	2.903	-1.02435	5.71628e-12	6.90474e-12	I1RHT9#PHI:1831#GzZC146#5518#Fusarium_graminearum#unaffected_pathogenicity	Fungal_trans	K19475//WAS/WASL-interacting protein+ko04144//Endocytosis	GO:0044237//cellular metabolic process;GO:0006351//transcription, DNA-templated;GO:0044238//primary metabolic process;GO:0009058//biosynthetic process;GO:0019438//aromatic compound biosynthetic process;GO:0016070//RNA metabolic process;GO:0044249//cellular biosynthetic process;GO:0006139//nucleobase-containing compound metabolic process;GO:1901576//organic substance biosynthetic process;GO:009030…	XP_001221758.1|0.0e+00|hypothetical protein CHGG_05663 [Chaetomium globosum CBS 148.51]
4390734	796	7.44	5.32	1.95	15.22	25.09	33.33	4.903	24.546	-2.32017	6.34801e-87	2.14966e-87	NA	NA	K11238//cytokinesis protein	NA	XP_001221763.1|6.9e-140|predicted protein [Chaetomium globosum CBS 148.51]
4390746	787	3.57	4.58	6.11	0.65	1.2	1.64	4.753	1.163	2.03093	1.08343e-15	1.1508e-15	NA	--	NA	NA	XP_001221769.1|1.9e-134|predicted protein [Chaetomium globosum CBS 148.51]
4390367	1775	15.7	14.49	9.79	6.43	6.47	6.78	13.326	6.56	1.02417	3.75672e-33	2.64365e-33	Q8Y8N0#PHI:6510#CshA#1639#Listeria_monocytogenes#unaffected_pathogenicity	ATP-binding RNA helicase involved in 40S ribosomal subunit biogenesis and is required for the normal formation of 18S rRNAs through pre-rRNA processing at A0 A1 and A2 sites. Required for vegetative growth (By similarity)	K14778//ATP-dependent RNA helicase DDX49/DBP8 [EC:3.6.4.13]	GO:0032553//ribonucleotide binding;GO:1901363//heterocyclic compound binding;GO:0017076//purine nucleotide binding;GO:0036094//small molecule binding;GO:0000166//nucleotide binding;GO:0030554//adenyl nucleotide binding;GO:0004386//helicase activity;GO:0016818//hydrolase activity, acting on acid anhydrides, in phosphorus-containing anhydrides;GO:0032559//adenyl ribonucleotide binding;GO:0005488//b…	XP_001221776.1|4.7e-295|hypothetical protein CHGG_05681 [Chaetomium globosum CBS 148.51]
4390999	1313	0.52	0.53	0.61	0.96	1.58	1.76	0.553	1.433	-1.36928	0.000120484	0.000209611	NA	NA	K09579//peptidyl-prolyl cis-trans isomerase NIMA-interacting 4 [EC:5.2.1.8]	NA	XP_001221791.1|2.3e-169|hypothetical protein CHGG_05696 [Chaetomium globosum CBS 148.51]
4391000	1561	6.36	5.35	5.5	13.04	10.32	11.5	5.736	11.62	-1.01706	3.17444e-28	2.48375e-28	NA	Neurochondrin	K19475//WAS/WASL-interacting protein+ko04144//Endocytosis	GO:0031224//intrinsic component of membrane;GO:0016021//integral component of membrane;GO:0016020//membrane;GO:0044425//membrane part;GO:0005488//binding;GO:0005198//structural molecule activity;GO:0005515//protein binding;GO:0008092//cytoskeletal protein binding;GO:0005199//structural constituent of cell wall;GO:0003779//actin binding;	ORY59578.1|3.2e-38|hypothetical protein BCR38DRAFT_526892 [Pseudomassariella vexata]
4391004	1784	125.61	114.54	67.31	38.36	37.31	35.36	102.486	37.01	1.47028	0	0	NA	Conserved hypothetical protein	K05747//Wiskott-Aldrich syndrome protein+ko04144//Endocytosis+ko05132//Salmonella infection+ko05130//Pathogenic Escherichia coli infection+ko05131//Shigellosis+ko04810//Regulation of actin cytoskeleton+ko05100//Bacterial invasion of epithelial cells+ko04666//Fc gamma R-mediated phagocytosis+ko04530//Tight junction+ko05231//Choline metabolism in cancer+ko04520//Adherens junction+ko04062//Chemokine…	NA	XP_001221796.1|8.4e-253|hypothetical protein CHGG_05701 [Chaetomium globosum CBS 148.51]
4390476	2784	75.4	71.84	40.94	18.19	26.05	27.18	62.726	23.806	1.39965	0	0	NA	Low-affinity potassium transport system. Interacts with Trk system potassium uptake protein TrkA (By similarity)	K03549//KUP system potassium uptake protein;K01183//chitinase [EC:3.2.1.14]+ko00520//Amino sugar and nucleotide sugar metabolism+ko01100//Metabolic pathways	GO:0019725//cellular homeostasis;GO:0006873//cellular ion homeostasis;GO:0050801//ion homeostasis;GO:0065008//regulation of biological quality;GO:0009987//cellular process;GO:0055075//potassium ion homeostasis;GO:0055065//metal ion homeostasis;GO:0030004//cellular monovalent inorganic cation homeostasis;GO:0048878//chemical homeostasis;GO:0065007//biological regulation;GO:0098771//inorganic ion h…	XP_001221810.1|0.0e+00|hypothetical protein CHGG_05715 [Chaetomium globosum CBS 148.51]
4390794	2045	6.81	6.1	6.14	16.89	26.59	27.91	6.35	23.796	-1.90403	9.34074e-186	1.58857e-186	NA	l-carnitine dehydratase bile acid-inducible protein F	K19851//flocculation protein FLO11;K19849//signaling mucin MSB2	GO:0016740//transferase activity;GO:0003824//catalytic activity;	XP_001221857.1|0.0e+00|hypothetical protein CHGG_05762 [Chaetomium globosum CBS 148.51]
4390796	2499	13.42	14.7	12.29	25.36	29.4	32.21	13.47	28.99	-1.10451	9.03106e-110	2.46938e-110	I1S6C7#PHI:1730#GzZC045#5518#Fusarium_graminearum#unaffected_pathogenicity	Conserved hypothetical protein	K03380//phenol 2-monooxygenase [EC:1.14.13.7];K00128//aldehyde dehydrogenase (NAD+) [EC:1.2.1.3]+ko00410//beta-Alanine metabolism+ko00981//Insect hormone biosynthesis+ko00340//Histidine metabolism+ko00010//Glycolysis / Gluconeogenesis+ko00330//Arginine and proline metabolism+ko00053//Ascorbate and aldarate metabolism+ko00280//Valine, leucine and isoleucine degradation+ko00620//Pyruvate metabolism…	GO:0097659//nucleic acid-templated transcription;GO:0046483//heterocycle metabolic process;GO:0009987//cellular process;GO:0008152//metabolic process;GO:0043170//macromolecule metabolic process;GO:1901360//organic cyclic compound metabolic process;GO:0006807//nitrogen compound metabolic process;GO:0044249//cellular biosynthetic process;GO:0044238//primary metabolic process;GO:0044237//cellular me…	XP_001221859.1|0.0e+00|hypothetical protein CHGG_05764 [Chaetomium globosum CBS 148.51]
4390797	1010	3.95	3.17	2.68	8.97	9.75	9.94	3.266	9.553	-1.54716	1.43166e-27	1.13395e-27	NA	protocatechuate 3 4-dioxygenase	K03381//catechol 1,2-dioxygenase [EC:1.13.11.1]	GO:0009987//cellular process;GO:0044237//cellular metabolic process;GO:0009712//catechol-containing compound metabolic process;GO:0071704//organic substance metabolic process;GO:0018958//phenol-containing compound metabolic process;GO:1901360//organic cyclic compound metabolic process;GO:1901615//organic hydroxy compound metabolic process;GO:0008152//metabolic process;GO:0006725//cellular aromati…	XP_001221860.1|2.5e-182|hypothetical protein CHGG_05765 [Chaetomium globosum CBS 148.51]
4390798	1023	4.43	5.57	2.57	8.7	8.84	7.92	4.19	8.486	-1.01714	4.94359e-13	5.75008e-13	C6ZRH8#PHI:2976#CgOPT1#474922#Colletotrichum_gloeosporioides#reduced_virulence	oligo-peptide transporter	K19851//flocculation protein FLO11	GO:0055085//transmembrane transport;GO:0051179//localization;GO:0006810//transport;GO:0051234//establishment of localization;GO:0016020//membrane;GO:0044425//membrane part;GO:0031224//intrinsic component of membrane;GO:0016021//integral component of membrane;	XP_003662839.1|6.1e-162|hypothetical protein MYCTH_2303924 [Thermothelomyces thermophilus ATCC 42464]
4390172	2804	10.38	8.02	6.87	13.32	19.06	23.14	8.423	18.506	-1.13403	4.75386e-76	1.80838e-76	F9X9S4#PHI:4944#KU80#1047171#Zymoseptoria_tritici#unaffected_pathogenicity	X-ray repair complementing defective repair in Chinese hamster cells 5	K10885//ATP-dependent DNA helicase 2 subunit 2+ko03450//Non-homologous end-joining	GO:0051276//chromosome organization;GO:0065007//biological regulation;GO:0051716//cellular response to stimulus;GO:0006303//double-strand break repair via nonhomologous end joining;GO:0008152//metabolic process;GO:0006996//organelle organization;GO:0044237//cellular metabolic process;GO:0016043//cellular component organization;GO:0065008//regulation of biological quality;GO:0071840//cellular comp…	XP_001221885.1|0.0e+00|hypothetical protein CHGG_05790 [Chaetomium globosum CBS 148.51]
4391168	645	0.96	2.3	1.57	4.69	3.39	3.64	1.61	3.906	-1.28048	4.88206e-07	7.29802e-07	NA	NA	NA	NA	XP_001221886.1|5.5e-120|predicted protein [Chaetomium globosum CBS 148.51]
4391288	900	39.72	42.98	24.74	11.79	12.27	11.79	35.813	11.95	1.58385	1.3984e-80	5.08003e-81	NA	--	NA	NA	XP_001221907.1|2.0e-145|predicted protein [Chaetomium globosum CBS 148.51]
4391289	2736	197.88	187.35	97.72	51.67	56.74	59.24	160.983	55.883	1.52777	0	0	P43078#PHI:66#CPP1#5476#Candida_albicans#reduced_virulence	dual specificity phosphatase	K11240//tyrosine-protein phosphatase MSG5 [EC:3.1.3.48]	GO:0004725//protein tyrosine phosphatase activity;GO:0140096//catalytic activity, acting on a protein;GO:0004721//phosphoprotein phosphatase activity;GO:0008138//protein tyrosine/serine/threonine phosphatase activity;GO:0016787//hydrolase activity;GO:0003824//catalytic activity;GO:0016788//hydrolase activity, acting on ester bonds;GO:0016791//phosphatase activity;GO:0042578//phosphoric ester hydr…	XP_001221908.1|0.0e+00|hypothetical protein CHGG_05813 [Chaetomium globosum CBS 148.51]
4391290	1436	8.79	7	4.07	12.37	13.11	14.52	6.62	13.333	-1.00898	7.86708e-27	6.33042e-27	NA	membrane	K15275//solute carrier family 35 (UDP-galactose transporter), member B1	GO:0051234//establishment of localization;GO:0051179//localization;GO:0006810//transport;GO:0055085//transmembrane transport;GO:0016020//membrane;GO:0016021//integral component of membrane;GO:0031224//intrinsic component of membrane;GO:0044425//membrane part;	XP_001221909.1|8.5e-242|hypothetical protein CHGG_05814 [Chaetomium globosum CBS 148.51]
4390963	1593	15.97	18.16	16.74	41.69	41.58	48.83	16.956	44.033	-1.37658	1.39746e-173	2.5404e-174	I1REK5#PHI:733#FBP1#5518#Fusarium_graminearum#reduced_virulence	F-box and leucine-rich repeat protein	K10268//F-box and leucine-rich repeat protein 2/20	NA	XP_001221912.1|1.6e-306|hypothetical protein CHGG_05817 [Chaetomium globosum CBS 148.51]
4390299	1294	1.64	1.16	1.16	3.05	2.15	3.57	1.32	2.923	-1.14	2.90802e-08	4.10506e-08	NA	--	NA	NA	XP_001221954.1|1.4e-233|predicted protein [Chaetomium globosum CBS 148.51]
4391086	2201	15.85	14.85	7.6	23.7	26.31	30.53	12.766	26.846	-1.07075	2.4147e-88	8.03916e-89	NA	Heterokaryon incompatibility protein (HET)	K12349//neutral ceramidase [EC:3.5.1.23]+ko04071//Sphingolipid signaling pathway+ko00600//Sphingolipid metabolism+ko01100//Metabolic pathways;K01869//leucyl-tRNA synthetase [EC:6.1.1.4]+ko00970//Aminoacyl-tRNA biosynthesis;K01230//mannosyl-oligosaccharide alpha-1,2-mannosidase [EC:3.2.1.113]+ko04141//Protein processing in endoplasmic reticulum+ko00510//N-Glycan biosynthesis+ko01100//Metabolic pat…	NA	XP_001221961.1|0.0e+00|hypothetical protein CHGG_05866 [Chaetomium globosum CBS 148.51]
4390447	583	2.93	5.5	3.22	8.93	7.65	9.42	3.883	8.666	-1.15946	7.41895e-11	9.3337e-11	NA	NA	K05747//Wiskott-Aldrich syndrome protein+ko04144//Endocytosis+ko05132//Salmonella infection+ko05130//Pathogenic Escherichia coli infection+ko05131//Shigellosis+ko04810//Regulation of actin cytoskeleton+ko05100//Bacterial invasion of epithelial cells+ko04666//Fc gamma R-mediated phagocytosis+ko04530//Tight junction+ko05231//Choline metabolism in cancer+ko04520//Adherens junction+ko04062//Chemokine…	NA	XP_001221974.1|1.1e-111|hypothetical protein CHGG_05879 [Chaetomium globosum CBS 148.51]
4390015	2775	2.05	2.26	2.26	9.59	7.23	8.89	2.19	8.57	-1.96974	1.10994e-99	3.31176e-100	NA	NA	K19851//flocculation protein FLO11;K01183//chitinase [EC:3.2.1.14]+ko00520//Amino sugar and nucleotide sugar metabolism+ko01100//Metabolic pathways	NA	XP_001221979.1|0.0e+00|hypothetical protein CHGG_05884 [Chaetomium globosum CBS 148.51]
4391427	3084	73.48	78.79	66.17	29.62	23.91	22.59	72.813	25.373	1.52053	0	0	NA	Methyltransferase domain	K19851//flocculation protein FLO11	GO:0003824//catalytic activity;GO:0016740//transferase activity;GO:0016741//transferase activity, transferring one-carbon groups;GO:0008168//methyltransferase activity;	XP_001222014.1|0.0e+00|hypothetical protein CHGG_05919 [Chaetomium globosum CBS 148.51]
4391430	829	3.69	2.89	2.89	0.62	1.03	0.41	3.156	0.686	2.19914	4.02124e-07	5.98341e-07	NA	--	K01183//chitinase [EC:3.2.1.14]+ko00520//Amino sugar and nucleotide sugar metabolism+ko01100//Metabolic pathways	GO:0060255//regulation of macromolecule metabolic process;GO:0044237//cellular metabolic process;GO:0019439//aromatic compound catabolic process;GO:0000956//nuclear-transcribed mRNA catabolic process;GO:0010629//negative regulation of gene expression;GO:0016071//mRNA metabolic process;GO:0090304//nucleic acid metabolic process;GO:0044248//cellular catabolic process;GO:0048519//negative regulation…	PSR77552.1|2.2e-07|hypothetical protein BD289DRAFT_445182 [Coniella lustricola]
4390958	2516	0.23	0.12	0.08	0.43	4.43	8.93	0.143	4.596	-5.01067	2.17681e-83	7.69196e-84	G4NGA7#PHI:2032#VTL1#318829#Magnaporthe_oryzae#unaffected_pathogenicity	Carboxylesterase	K19851//flocculation protein FLO11	NA	XP_018180865.1|1.1e-216|lipase [Purpureocillium lilacinum]
4390717	1221	0.97	1.39	1.12	3.74	1.95	1.96	1.16	2.55	-1.14	0.000368489	0.000667873	NA	--	NA	NA	XP_001222035.1|5.7e-105|hypothetical protein CHGG_05940 [Chaetomium globosum CBS 148.51]
4390831	642	3.85	4.14	1.55	4.88	8.54	7.26	3.18	6.893	-1.11497	3.32483e-05	5.5576e-05	NA	--	NA	NA	XP_001222045.1|1.6e-59|predicted protein [Chaetomium globosum CBS 148.51]
4390174	2119	0.86	1.35	1.45	1.77	2.56	3.63	1.22	2.653	-1.12089	4.52195e-09	6.11294e-09	NA	Monooxygenase	K14556//U3 small nucleolar RNA-associated protein 12+ko03008//Ribosome biogenesis in eukaryotes;K03379//cyclohexanone monooxygenase [EC:1.14.13.22];K05747//Wiskott-Aldrich syndrome protein+ko04144//Endocytosis+ko05132//Salmonella infection+ko05130//Pathogenic Escherichia coli infection+ko05131//Shigellosis+ko04810//Regulation of actin cytoskeleton+ko05100//Bacterial invasion of epithelial cells+k…	GO:0043167//ion binding;GO:0043168//anion binding;GO:0036094//small molecule binding;GO:0016709//oxidoreductase activity, acting on paired donors, with incorporation or reduction of molecular oxygen, NAD(P)H as one donor, and incorporation of one atom of oxygen;GO:0050660//flavin adenine dinucleotide binding;GO:0005488//binding;GO:1901363//heterocyclic compound binding;GO:0050661//NADP binding;GO…	XP_001222050.1|3.6e-311|hypothetical protein CHGG_05955 [Chaetomium globosum CBS 148.51]
4390809	1324	78.98	77.42	78.31	242.25	156.23	162.24	78.236	186.906	-1.25723	0	0	I1RSD5#PHI:1384#GzC2H047#5518#Fusarium_graminearum#reduced_virulence	Zinc finger protein	K21597//cell wall integrity transcriptional regulator CAS5	GO:0003676//nucleic acid binding;GO:1901363//heterocyclic compound binding;GO:0005488//binding;GO:0097159//organic cyclic compound binding;	XP_001222059.1|7.5e-232|hypothetical protein CHGG_05964 [Chaetomium globosum CBS 148.51]
4391044	4018	17.95	16.33	20.67	8	6.76	6.88	18.316	7.213	1.34421	4.34052e-97	1.33422e-97	G4NCY3#PHI:5621#FZC27#318829#Magnaporthe_oryzae#unaffected_pathogenicity	C6 finger domain protein	K05747//Wiskott-Aldrich syndrome protein+ko04144//Endocytosis+ko05132//Salmonella infection+ko05130//Pathogenic Escherichia coli infection+ko05131//Shigellosis+ko04810//Regulation of actin cytoskeleton+ko05100//Bacterial invasion of epithelial cells+ko04666//Fc gamma R-mediated phagocytosis+ko04530//Tight junction+ko05231//Choline metabolism in cancer+ko04520//Adherens junction+ko04062//Chemokine…	GO:0006351//transcription, DNA-templated;GO:0006725//cellular aromatic compound metabolic process;GO:1901576//organic substance biosynthetic process;GO:0044238//primary metabolic process;GO:0046483//heterocycle metabolic process;GO:0034641//cellular nitrogen compound metabolic process;GO:0090304//nucleic acid metabolic process;GO:0044237//cellular metabolic process;GO:0044249//cellular biosynthet…	XP_001222079.1|0.0e+00|hypothetical protein CHGG_05984 [Chaetomium globosum CBS 148.51]
4391439	909	21.26	23.52	18.21	6.87	8.6	7.87	20.996	7.78	1.43259	1.72356e-50	9.11997e-51	NA	epimerase dehydratase	K05747//Wiskott-Aldrich syndrome protein+ko04144//Endocytosis+ko05132//Salmonella infection+ko05130//Pathogenic Escherichia coli infection+ko05131//Shigellosis+ko04810//Regulation of actin cytoskeleton+ko05100//Bacterial invasion of epithelial cells+ko04666//Fc gamma R-mediated phagocytosis+ko04530//Tight junction+ko05231//Choline metabolism in cancer+ko04520//Adherens junction+ko04062//Chemokine…	GO:0008092//cytoskeletal protein binding;GO:0005515//protein binding;GO:0003779//actin binding;GO:0005488//binding;	EUC57221.1|6.7e-31|WH1 domain protein [Rhizoctonia solani AG-3 Rhs1AP]
4391440	1677	85.53	84.48	63.9	155.05	179.42	176.08	77.97	170.183	-1.12528	0	0	NA	glutamine synthetase	K01915//glutamine synthetase [EC:6.3.1.2]+ko00910//Nitrogen metabolism+ko04217//Necroptosis+ko04724//Glutamatergic synapse+ko04727//GABAergic synapse+ko01230//Biosynthesis of amino acids+ko00250//Alanine, aspartate and glutamate metabolism+ko00220//Arginine biosynthesis+ko01100//Metabolic pathways+ko00630//Glyoxylate and dicarboxylate metabolism	GO:0044238//primary metabolic process;GO:0044283//small molecule biosynthetic process;GO:0009084//glutamine family amino acid biosynthetic process;GO:0009987//cellular process;GO:1901605//alpha-amino acid metabolic process;GO:0006520//cellular amino acid metabolic process;GO:0019752//carboxylic acid metabolic process;GO:0071704//organic substance metabolic process;GO:0044237//cellular metabolic p…	XP_001222085.1|2.8e-214|glutamine synthetase [Chaetomium globosum CBS 148.51]
4390955	1253	46.02	49.41	31.44	108.77	117.44	131.28	42.29	119.163	-1.49363	0	0	NA	Conserved hypothetical protein	K01183//chitinase [EC:3.2.1.14]+ko00520//Amino sugar and nucleotide sugar metabolism+ko01100//Metabolic pathways;K19849//signaling mucin MSB2	GO:0031224//intrinsic component of membrane;GO:0016021//integral component of membrane;GO:0044425//membrane part;GO:0016020//membrane;	XP_001222094.1|1.1e-202|hypothetical protein CHGG_05999 [Chaetomium globosum CBS 148.51]
4390691	1017	0.52	0.38	0.3	0.97	0.83	1.28	0.4	1.026	-1.36005	0.000407289	0.000741991	Q96TN6#PHI:256#GAS1#318829#Magnaporthe_oryzae#reduced_virulence	Protein of unknown function (DUF3129)	K05747//Wiskott-Aldrich syndrome protein+ko04144//Endocytosis+ko05132//Salmonella infection+ko05130//Pathogenic Escherichia coli infection+ko05131//Shigellosis+ko04810//Regulation of actin cytoskeleton+ko05100//Bacterial invasion of epithelial cells+ko04666//Fc gamma R-mediated phagocytosis+ko04530//Tight junction+ko05231//Choline metabolism in cancer+ko04520//Adherens junction+ko04062//Chemokine…	NA	XP_001222098.1|1.7e-192|predicted protein [Chaetomium globosum CBS 148.51]
4390530	453	1.96	3.73	3.73	4.14	5.26	9.9	3.14	6.433	-1.03566	4.07683e-05	6.85624e-05	NA	--	NA	NA	XP_001222107.1|6.5e-65|predicted protein [Chaetomium globosum CBS 148.51]
4390458	1231	29.31	23.22	9.32	2.11	4.09	1.56	20.616	2.586	2.99561	2.74621e-127	6.6261e-128	NA	--	K19851//flocculation protein FLO11	GO:0016020//membrane;GO:0031224//intrinsic component of membrane;GO:0044425//membrane part;GO:0016021//integral component of membrane;	XP_014074782.1|4.5e-91|hypothetical protein COCC4DRAFT_149245 [Bipolaris maydis ATCC 48331]
4390466	1012	3.16	2.84	2.75	0.86	1.29	1.55	2.916	1.233	1.24367	4.71121e-07	7.02847e-07	G4NES9#PHI:784#MGG_00056#318829#Magnaporthe_oryzae#reduced_virulence	Dehydrogenase reductase	K17742//sorbose reductase [EC:1.1.1.289];K05351//D-xylulose reductase [EC:1.1.1.9];K17738//D-arabinitol 2-dehydrogenase [EC:1.1.1.250]	GO:0003824//catalytic activity;GO:0016491//oxidoreductase activity;	XP_001222121.1|8.2e-167|hypothetical protein CHGG_06026 [Chaetomium globosum CBS 148.51]
4390468	771	1.29	0.8	0.7	0.3	0.2	0.3	0.93	0.266	1.80486	0.000343692	0.000620968	NA	--	K19475//WAS/WASL-interacting protein+ko04144//Endocytosis	GO:0031137//regulation of conjugation with cellular fusion;GO:0065007//biological regulation;GO:0022610//biological adhesion;GO:0051704//multi-organism process;GO:0048518//positive regulation of biological process;GO:0019236//response to pheromone;GO:2000241//regulation of reproductive process;GO:0022414//reproductive process;GO:0000746//conjugation;GO:0098743//cell aggregation;GO:0098740//multi …	XP_017986259.1|1.1e-31|HBR362Cp [Eremothecium sinecaudum]
4390432	1515	2.1	3.56	3.32	7.03	7.44	6.67	2.993	7.046	-1.23454	6.3611e-20	6.02649e-20	NA	integral membrane protein	NA	GO:0044425//membrane part;GO:0016020//membrane;GO:0016021//integral component of membrane;GO:0031224//intrinsic component of membrane;	XP_001222127.1|2.6e-243|hypothetical protein CHGG_06032 [Chaetomium globosum CBS 148.51]
4390434	897	28.95	30.59	19.71	3.16	4.31	4.84	26.416	4.103	2.68681	2.26482e-116	5.94096e-117	NA	NA	NA	GO:0043385//mycotoxin metabolic process;GO:0009987//cellular process;GO:0009404//toxin metabolic process;GO:0043386//mycotoxin biosynthetic process;GO:0009403//toxin biosynthetic process;GO:0044550//secondary metabolite biosynthetic process;GO:0008152//metabolic process;GO:0044249//cellular biosynthetic process;GO:0009058//biosynthetic process;GO:0019748//secondary metabolic process;GO:0044237//c…	XP_001222129.1|1.1e-151|hypothetical protein CHGG_06034 [Chaetomium globosum CBS 148.51]
4390435	1533	18.07	17.26	10.12	18.59	35.73	43.05	15.15	32.456	-1.09665	5.68685e-69	2.35638e-69	A0ST41#PHI:1049#CTB2#29003#Cercospora_nicotianae#reduced_virulence	O-methyltransferase	K18280//6-hydroxytryprostatin B O-methyltransferase [EC:2.1.1.293]	GO:0008168//methyltransferase activity;GO:0016740//transferase activity;GO:0003824//catalytic activity;GO:0016741//transferase activity, transferring one-carbon groups;GO:0008171//O-methyltransferase activity;	XP_001222130.1|4.6e-237|hypothetical protein CHGG_06035 [Chaetomium globosum CBS 148.51]
4389950	1461	2.03	2.14	0.74	2.4	3.81	4.38	1.636	3.53	-1.10746	1.11646e-06	1.70485e-06	G4NC47#PHI:874#MGG_00435#318829#Magnaporthe_oryzae#loss_of_pathogenicity	NA	K19619//tyrosyl-DNA phosphodiesterase 2 [EC:3.1.4.-];K14326//regulator of nonsense transcripts 1 [EC:3.6.4.-]+ko03013//RNA transport+ko03015//mRNA surveillance pathway;K00108//choline dehydrogenase [EC:1.1.99.1]+ko00260//Glycine, serine and threonine metabolism+ko01100//Metabolic pathways;K06110//exocyst complex component 3;K01811//alpha-D-xyloside xylohydrolase [EC:3.2.1.177]	GO:0016020//membrane;GO:0031224//intrinsic component of membrane;GO:0016021//integral component of membrane;GO:0044425//membrane part;	XP_001222131.1|9.1e-152|predicted protein [Chaetomium globosum CBS 148.51]
4389955	1698	1.36	1.24	0.79	0.41	0.56	0.5	1.13	0.49	1.2218	0.000583175	0.00107784	G4N0R9#PHI:5656#FZC58#318829#Magnaporthe_oryzae#unaffected_pathogenicity	--	NA	GO:0044464//cell part;GO:0043229//intracellular organelle;GO:0005622//intracellular;GO:0044424//intracellular part;GO:0005634//nucleus;GO:0005623//cell;GO:0043226//organelle;GO:0043227//membrane-bounded organelle;GO:0043231//intracellular membrane-bounded organelle;GO:0046872//metal ion binding;GO:0008270//zinc ion binding;GO:0043167//ion binding;GO:0003700//DNA binding transcription factor activ…	XP_001222136.1|3.8e-200|hypothetical protein CHGG_06041 [Chaetomium globosum CBS 148.51]
4389945	2883	8.89	8.3	7.75	2.94	3.84	3.26	8.313	3.346	1.31207	1.07913e-40	6.67312e-41	NA	NA	K19851//flocculation protein FLO11	GO:0016021//integral component of membrane;GO:0016020//membrane;GO:0044425//membrane part;GO:0031224//intrinsic component of membrane;GO:0005215//transporter activity;GO:0015075//ion transmembrane transporter activity;GO:0046873//metal ion transmembrane transporter activity;GO:0022857//transmembrane transporter activity;GO:0015318//inorganic molecular entity transmembrane transporter activity;GO:…	XP_001222137.1|0.0e+00|hypothetical protein CHGG_06042 [Chaetomium globosum CBS 148.51]
4390284	1578	2.7	2.86	1.62	1.28	1.15	1.01	2.393	1.146	1.06599	6.66095e-08	9.55091e-08	NA	Phosphotransferase enzyme family	K19475//WAS/WASL-interacting protein+ko04144//Endocytosis;K05747//Wiskott-Aldrich syndrome protein+ko04144//Endocytosis+ko05132//Salmonella infection+ko05130//Pathogenic Escherichia coli infection+ko05131//Shigellosis+ko04810//Regulation of actin cytoskeleton+ko05100//Bacterial invasion of epithelial cells+ko04666//Fc gamma R-mediated phagocytosis+ko04530//Tight junction+ko05231//Choline metaboli…	GO:0016772//transferase activity, transferring phosphorus-containing groups;GO:0003824//catalytic activity;GO:0016301//kinase activity;GO:0016740//transferase activity;	XP_001222142.1|0.0e+00|hypothetical protein CHGG_06047 [Chaetomium globosum CBS 148.51]
4390287	1609	203.42	191.8	125.24	45.46	41.2	42.02	173.486	42.893	2.0167	0	0	NA	GAL4	K11446//histone demethylase JARID1 [EC:1.14.11.-];K11361//transcription factor SPT20;K05747//Wiskott-Aldrich syndrome protein+ko04144//Endocytosis+ko05132//Salmonella infection+ko05130//Pathogenic Escherichia coli infection+ko05131//Shigellosis+ko04810//Regulation of actin cytoskeleton+ko05100//Bacterial invasion of epithelial cells+ko04666//Fc gamma R-mediated phagocytosis+ko04530//Tight junctio…	GO:0016021//integral component of membrane;GO:0044425//membrane part;GO:0044424//intracellular part;GO:0043226//organelle;GO:0005623//cell;GO:0005622//intracellular;GO:0044464//cell part;GO:0005634//nucleus;GO:0043231//intracellular membrane-bounded organelle;GO:0031224//intrinsic component of membrane;GO:0043227//membrane-bounded organelle;GO:0043229//intracellular organelle;GO:0016020//membrane…	XP_001222145.1|7.0e-282|predicted protein [Chaetomium globosum CBS 148.51]
4391162	1473	4.58	4.2	2.97	18.94	28.49	41.3	3.916	29.576	-2.91523	2.98896e-281	3.43078e-282	NA	NA	K01183//chitinase [EC:3.2.1.14]+ko00520//Amino sugar and nucleotide sugar metabolism+ko01100//Metabolic pathways	NA	XP_001222149.1|3.7e-297|hypothetical protein CHGG_06054 [Chaetomium globosum CBS 148.51]
4391163	786	4.1	3.49	2.33	7.68	6.77	10.5	3.306	8.316	-1.33055	1.62705e-15	1.73604e-15	NA	NA	NA	NA	XP_001222150.1|5.8e-142|predicted protein [Chaetomium globosum CBS 148.51]
4391416	1325	22.69	23.54	21.56	10.83	9.07	9.1	22.596	9.666	1.22476	2.38532e-47	1.32308e-47	NA	Conserved hypothetical protein	K05747//Wiskott-Aldrich syndrome protein+ko04144//Endocytosis+ko05132//Salmonella infection+ko05130//Pathogenic Escherichia coli infection+ko05131//Shigellosis+ko04810//Regulation of actin cytoskeleton+ko05100//Bacterial invasion of epithelial cells+ko04666//Fc gamma R-mediated phagocytosis+ko04530//Tight junction+ko05231//Choline metabolism in cancer+ko04520//Adherens junction+ko04062//Chemokine…	NA	VBB73108.1|9.3e-50|Putative protein of unknown function [Podospora comata]
4391436	1128	50.2	54.24	35.9	87.46	96.97	97.37	46.78	93.933	-1.00504	3.62618e-149	7.47451e-150	G4MUR7#PHI:4475#MoTup1#318829#Magnaporthe_oryzae#loss_of_pathogenicity	serine threonine kinase receptor associated protein	K13137//serine-threonine kinase receptor-associated protein+ko03013//RNA transport	GO:0016772//transferase activity, transferring phosphorus-containing groups;GO:0016740//transferase activity;GO:0003824//catalytic activity;GO:0016301//kinase activity;	XP_001222180.1|1.4e-213|hypothetical protein CHGG_06085 [Chaetomium globosum CBS 148.51]
4391005	1483	7.61	8.06	9.64	5.8	2.97	3.84	8.436	4.203	1.00373	7.83913e-17	8.07218e-17	I1RKU0#PHI:1087#FGSG_04510#5518#Fusarium_graminearum#unaffected_pathogenicity	--	K00505//tyrosinase [EC:1.14.18.1]+ko04916//Melanogenesis+ko00350//Tyrosine metabolism+ko01100//Metabolic pathways	GO:0003824//catalytic activity;GO:0043169//cation binding;GO:0046872//metal ion binding;GO:0016491//oxidoreductase activity;GO:0005488//binding;GO:0043167//ion binding;	XP_001222189.1|8.7e-244|hypothetical protein CHGG_06094 [Chaetomium globosum CBS 148.51]
[truncated: 665 more rows]
